# Supplementary material for: Proteomic Analysis of the Midgut Contents of Silkworm in the Pupal Stage
Source: Insects. 2023 Dec 15;14(12):953. doi: 10.3390/insects14120953 (PMC10743435; doi:10.3390/insects14120953)
Supplement: Supplementary file 1 [file insects-14-00953-s001.zip]

Archive with 5 entries (4 files):
- Supplementary/Supplementary Table S1.xlsx
- Supplementary/Supplementary Table S2-S7.xlsx
- Supplementary/Supplementary Table S8.xlsx
- Supplementary/figure.S1.tif
- Supplementary/
