# Supplementary material for: Proteomic Analysis of the Midgut Contents of Silkworm in the Pupal Stage
Source: Insects. 2023 Dec 15;14(12):953. doi: 10.3390/insects14120953 (PMC10743435; doi:10.3390/insects14120953)
Supplement: Supplementary file 1 [file insects-14-00953-s001.zip › Supplementary/Supplementary Table S1.xlsx]

## Sheet: Table-S1
Table S1. Primers used for the gene expression pattern analysis by quantitative real-time PCR.
Gene ID	Protein ID	Silkbase ID	Protein name	Forward primer	Reverse primer
BMN09362	XP_037871589.1	KWMTBOMO08714	PREDICTED:_chymotrypsin-2-like_[Amyelois_transitella]	AGAGCCCGTTTTTAGCACCA	CGGCAGTCAAGACCCATTTCT
BMN10262	XP_021205514.2	KWMTBOMO16414	vitellin-degrading_protease_precursor_[Bombyx_mori]	AGGATCGTGGGAGGTGAAGA	AGCAGCGACTAAGGTTCCAC
BMN11505	XP_028037175.1	KWMTBOMO10720	PREDICTED:_chymotrypsin-2-like_[Bombyx_mori]	TCGAACCAATGGAACTCGGG	GCCTGTCACAGAGGCTTTCT
BMN13232	XP_028038802.1	KWMTBOMO12335	putative_peptidase_[Bombyx_mori]	AGAGTGTATCCGGAAGCGAG	TCGAAGAAGTCTACTCGGGC
BMN03919	NP_001128675.1	KWMTBOMO03608	37-kDa_protease_precursor_[Bombyx_mori]	TCTGAAGTCGGTGTCGTGTC	TTGACAATTGCAGGCATCGC
BMN00361	XP_028033074.1	KWMTBOMO00333	PREDICTED:_neutral_endopeptidase_24.11_isoform_X2_[Bombyx_mori]	CCTGCTTACATGAATTACGGTG	CTCCATTCAACTTCAATCCGAC
