# Supplementary material for: Proteomic Analysis of the Midgut Contents of Silkworm in the Pupal Stage
Source: Insects. 2023 Dec 15;14(12):953. doi: 10.3390/insects14120953 (PMC10743435; doi:10.3390/insects14120953)
Supplement: Supplementary file 1 [file insects-14-00953-s001.zip › Supplementary/Supplementary Table S2-S7.xlsx]

## Sheet: Table-S2
Table S2. Identified all proteins from midgut contents
Classification	Gene ID	Protein ID	Silikbase ID	SignalP	GO annotation	Protein name	Peptides	Razor + unique peptides	Unique peptides	Sequence coverage [%]	Mol. weight [kDa]	Sequence length	iBAQ p2-1	iBAQ p2-2	iBAQ p2-3	iBAQ p7-1	iBAQ p7-2	iBAQ p7-3	P-value	log2(iBAQ p2/iBAQ p7)
Alcohol dehydrogenase	BMN15126	XP_028031677.1	KWMTBOMO14098	No	GO:0055114|oxidation0reduction process|biological process	zinc-containing_alcohol_dehydrogenase_[Bombyx_mori]	5	5	5	18.4	38.03	342	1148400	5192000	2272500	728430	0	0		1.97867
dopachrome isomerase activity	BMN06530	XP_028041595.1	KWMTBOMO06152	Yes		yellow-fa_precursor_[Bombyx_mori]	14	14	14	37.9	52.42	459	102110000	151010000	69265000	0	279210	0		8.58826
Major royal jelly protein	BMN13995	AFC87785.1	KWMTBOMO13038	Yes		yellow-c_[Bombyx_mori]	20	20	20	61.4	46.246	407	400940000	403260000	360250000	0	0	0		P2
Major royal jelly protein	BMN11170	XP_028027051.1	KWMTBOMO10398	Yes		yellow-b_[Bombyx_mori]	4	4	4	12.9	50.868	457	4932500	7588500	1145500	0	0	3064300		0.572052
-	BMN01341	XP_028042576.1	KWMTBOMO01230	Yes		mucin-5AC-like	4	4	4	11.5	57.277	541	41534000	107980000	34536000	0	75007000	0		-0.289962
regulation of systemic arterial blood pressure by atrial natriuretic peptide(SCRASP2)		XP_037877311.1	KWMTBOMO16595	No		uncharacterized protein	2	2	2	4.7	49.55	447	3300500	4574700	4331500	0	0	0		P2
-	BMN02981	NP_001036961.1	KWMTBOMO02745	No		wing_disc-specific_protein_[Bombyx_mori]	19	19	19	31.1	116.09	1155	140170000	243160000	92930000	0	0	0		P2
lipid transport	BMN17364	XP_037876897.1	KWMTBOMO16492	Yes	GO:0005319|lipid transporter activity|molecular function;GO:0006869|lipid transport|biological process	vitellogenin_precursor_[Bombyx_mori]	14	14	14	11.3	203.09	1782	4639800	353500	0	0	0	0		P2
serine proteinase	BMN10262	XP_021205514.2	KWMTBOMO16414	No	GO:0004252|serine0type endopeptidase activity|molecular function;GO:0006508|proteolysis|biological process	vitellin-degrading_protease_precursor_[Bombyx_mori]	4	4	4	25.8	27.29	252	0	0	0	543600000	96636000	503110000		P7
Alcohol dehydrogenase	BMN12224	NP_001093281.1	KWMTBOMO11405	No	GO:0008270|zinc ion binding|molecular function;GO:0016491|oxidoreductase activity|molecular function;GO:0055114|oxidation-reduction process|biological process	vesicle_amine_transport_protein_[Bombyx_mori]	7	7	7	18.5	48.82	448	18844000	3885000	5580300	505590	468480	507770	0.131612	4.25581
Insect pheromone-binding	BMN12370	XP_012549269.1	KWMTBOMO16709	No		PREDICTED:_chemosensory_protein_isoform_X1_[Bombyx_mori]	10	10	10	41.3	18.018	155	4374000000	4178100000	3706400000	5011800	1723300	2824200	3.2752e-05	10.3246
Immunity	BMN04894	XP_004932194.1	KWMTBOMO04602	Yes	GO:0005515|protein binding|molecular function	Variable_lymphocyte_receptor_C,_partial_[Operophtera_brumata]	4	4	4	12.1	46.508	438	1022800	7529600	0	0	0	0		P2
cuticular protein	BMN09399	XP_004928622.1	KWMTBOMO08754	Yes	GO:0005576|extracellular region|cellular component;GO:0006030|chitin metabolic process|biological process;GO:0008061|chitin binding|molecular function	peritrophin-1-like_precursor_[Papilio_xuthus]	17	17	17	77.6	26.419	237	834220000	1284100000	857480000	2224200	2298100	670940	0.00248229	9.16243
30_kDa_lipoprotein	BMN12728	WP_149752333.1	KWMTBOMO11909	Yes	GO:0005576|extracellular region|cellular component	low_molecular_30_kDa_lipoprotein_PBMHP-6_precursor_[Bombyx_mori]	10	10	9	55.9	29.734	256	600790000	866630000	520590000	0	833960	1686700	0.0162754	9.03835
Insect pheromone-binding	BMN11693	WP_149730623.1	KWMTBOMO10882	Yes	GO:0005549|odorant binding|molecular function	PREDICTED:_odorant-binding_protein_6_isoform_X1_[Bombyx_mori]	12	12	12	71.3	15.962	150	3212300000	2497000000	2724500000	2674400	0	10716000	0.00195433	8.71388
ATP_synthase	BMN05221	XP_026755338.1	KWMTBOMO04914	No	GO:0033180|proton0transporting V0type ATPase, V1 domain|cellular component;GO:0034220|ion transmembrane transport|biological process;GO:0046961|proton-transporting ATPase activity, rotational mechanism|molecular function;GO:1902600|proton transmembrane transport|biological process	vacuolar_ATP_synthase_subunit_F_[Bombyx_mori]	4	4	4	36.3	13.814	124	39727000	8167900	0	1244600	5985100	0	0.330613	2.72786
cysteine protease	BMN13232	XP_028038802.1	KWMTBOMO12335	Yes	GO:0006508|proteolysis|biological process;GO:0008234|cysteine-type peptidase activity|molecular function	putative_peptidase_[Bombyx_mori]	44	44	44	40.5	135.52	1245	1001800000	1244200000	760790000	1808800	5546800	983990	0.00201187	8.49403
ATP_synthase	BMN11860	NP_001040286.1	KWMTBOMO11051	No	GO:0042626|ATPase0coupled transmembrane transporter activity|molecular function	vacuolar_ATP_synthase_subunit_D_[Bombyx_mori]	8	8	8	28.7	27.46	247	81372000	108250000	51274000	0	0	0		P2
Insect pheromone-binding	BMN12331	WP_149730592.1	KWMTBOMO11533	Yes		chemosensory_protein_4_precursor_[Bombyx_mori]	9	9	9	53.5	14.549	127	1994600000	5030200000	3528600000	26845000	2762700	19949000	0.0161932	7.73441
amino acid metabolism	BMN02941	XP_028038367.1	KWMTBOMO02702	Yes	GO:0004252|serine0type endopeptidase activity|molecular function;GO:0006508|proteolysis|biological process	PREDICTED:_LOW_QUALITY_PROTEIN:_transmembrane_protease_serine_9_[Bombyx_mori]	11	11	11	27.7	56.841	524	187210000	252450000	154950000	1360400	0	633690	0.0129303	7.63511
Subunit of the integral membrane V0 complex of vacuolar ATPase. Vacuolar ATPase is responsible for acidifying a variety of intracellular compartments in eukaryotic cells, thus providing most of the energy required for transport processes in the vacuolar system(ATP6V0D1)	BMN02261	XP_028037385.1	KWMTBOMO02064	No	GO:0015078|proton transmembrane transporter activity|molecular function;GO:0033179|proton-transporting V-type ATPase, V0 domain|cellular component;GO:1902600|proton transmembrane transport|biological process	VA0D_MANSE_RecName:_Full=V-type_proton_ATPase_subunit_d;_Short=V-ATPase_subunit_d;_AltName:_Full=M40;_AltName:_Full=V-ATPase_40_kDa_subunit;_AltName:_Full=Vacuolar_proton_pump_subunit_d	5	5	5	20.4	39.569	348	6754300	0	4156000	3413700	15147000	0	0.589525	-0.76656
-	BMN06400	XP_004921554.1	KWMTBOMO06059	Yes		Uncharacterized_protein_OBRU01_18367_[Operophtera_brumata]	3	3	3	60	10.367	95	48447000	66199000	53874000	0	0	0		P2
30_kDa_lipoprotein	BMN12723	NP_001274758.1	KWMTBOMO11901	Yes	GO:0005576|extracellular region|cellular component	low_molecular_mass_30_kDa_lipoprotein_19G1-like_precursor_[Bombyx_mori]	17	14	6	71.8	29.51	255	420580000	449740000	355030000	2448700	2934700	1341200	0.000131433	7.50953
-	BMN01311	XP_004927087.1	KWMTBOMO01204	Yes		Uncharacterized_protein_OBRU01_08609_[Operophtera_brumata]	2	2	2	27.9	12.05	104	68408000	124100000	85502000	0	0	0		P2
protein modification	BMN12306	NP_001040479.1	KWMTBOMO11511	Yes	GO:0000413|protein peptidyl0prolyl isomerization|biological process;GO:0003755|peptidyl-prolyl cis-trans isomerase activity|molecular function;GO:0006457|protein folding|biological process	peptidylprolyl_isomerase_B_precursor_[Bombyx_mori]	13	13	13	66.3	22.396	205	455800000	618760000	445440000	1298600	9597900	603370	0.000863163	7.04631
Lipocalin / cytosolic fatty-acid binding protein family	BMN10558	XP_004926879.1	KWMTBOMO09837	Yes		uncharacterized_protein_LOC106117886_precursor_[Papilio_xuthus]	2	2	2	14.5	29.851	269	11496000	9581200	8901500	0	0	0		P2
-	BMN11330	XP_037872566.1	KWMTBOMO10565	No		uncharacterized_protein_LOC101737203_precursor_[Bombyx_mori]	15	15	14	41.9	49.239	413	62230000	52473000	59925000	0	0	0		P2
Transcription	BMN12876	XP_037874077.1	KWMTBOMO12070	No		uncharacterized_protein_LOC100216500_precursor_[Bombyx_mori]	4	4	4	25.6	36.826	344	6158300	16559000	4755200	1644600	0	1201700	0.206136	2.68587
ATP synthase		NP_001091828.1	KWMTBOMO15757	No	GO:0005524|ATP binding|molecular function	uncharacterized_protein_LOC100169462_[Acyrthosiphon_pisum]	9	9	9	54.5	24.025	211	339600000	576500000	356390000	4815700	0	0		6.46073
protein modification	BMN02690	NP_001040393.1	KWMTBOMO02450	No		ubiquitin_conjugating_enzyme_E2_[Bombyx_mori]	3	3	3	27.8	17.212	151	8311400	534340	7447800	0	0	0		P2
amino acid metabolism	BMN05016	XP_004927122.1	KWMTBOMO04710	No	GO:0004843|thiol0dependent ubiquitin0specific protease activity|molecular function;GO:0005515|protein binding|molecular function;GO:0006511|ubiquitin-dependent protein catabolic process|biological process;GO:0008270|zinc ion binding|molecular function;GO:0016579|protein deubiquitination|biological process;GO:0036459|thiol-dependent ubiquitinyl hydrolase activity|molecular function	Ubiquitin_carboxyl-terminal_hydrolase_5_[Papilio_xuthus]	4	4	4	5.7	89.875	801	5473800	1005900	5277300	0	0	0		P2
Peptidase	BMN07106	NP_001106225.1	KWMTBOMO06660	No	GO:0003824|catalytic activity|molecular function;GO:0046872|metal ion binding|molecular function	ubiquinol-cytochrome_c_reductase_core_protein_II_[Bombyx_mori]	3	3	3	13.5	46.129	437	0	0	0	2575300	4843800	2348900		P7
Component of the ubiquinol-cytochrome c reductase complex (complex III or cytochrome b-c1 complex), which is a respiratory chain that generates an electrochemical potential coupled to ATP synthesis(UQCRFS1)	BMN02492	XP_028037013.1	KWMTBOMO02269	No	GO:0008121|ubiquinol0cytochrome0c reductase activity|molecular function;GO:0016491|oxidoreductase activity|molecular function;GO:0016679|oxidoreductase activity, acting on diphenols and related substances as donors|molecular function;GO:0051537|2 iron, 2 sulfur cluster binding|molecular function;GO:0055114|oxidation-reduction process|biological process	ubiquinol-cytochrome_c_reductase_[Bombyx_mori]	2	2	2	6.3	29.294	271	0	0	0	4137200	2353300	4285600		P7
serine proteinase	BMN15693	NP_001040462.1	KWMTBOMO14619	Yes	GO:0004252|serine0type endopeptidase activity|molecular function;GO:0006508|proteolysis|biological process	PREDICTED:_serine_proteinase-like_protein_isoform_X1_[Bombyx_mori]	16	16	16	42.9	43.345	399	314290000	411580000	246450000	2672600	2075900	2766100	0.00256624	7.01559
Protein of unknown function (DUF1397)	BMN13882	NP_001036878.1	KWMTBOMO12939	Yes		27_kDa_glycoprotein_precursor_[Bombyx_mori]	13	13	13	61.2	24.902	227	5154100000	7428500000	5300200000	37695000	69840000	36601000	0.00129661	6.955
Belongs to the tropomyosin family(Tm1)	BMN13610	XP_037874176.1	KWMTBOMO12674	No		tropomyosin-2_isoform_1_[Bombyx_mori]	4	4	4	6.9	59.055	577	33408000	10630000	27917000	0	0	0		P2
von Willebrand factor (vWF) type C domain	BMN06019	XP_028041226.1	KWMTBOMO05680	Yes	GO:0005515|protein binding|molecular function	PREDICTED:_mucin-3A_[Papilio_machaon]	40	40	40	16.6	346.15	3160	103970000	145470000	94933000	658750	1619600	498850	0.00185691	6.9542
lipid metabolism		XP_037870409.1	KWMTBOMO07158	Yes	GO:0052689|carboxylic ester hydrolase activity|molecular function	triacylglycerol_lipase_precursor_[Bombyx_mori]	7	7	7	33.1	30.211	281	0	14252000	4719900	10856000	7147600	0	0.933207	0.0755788
carbohydrate metabolism	BMN00262	XP_028032162.1	KWMTBOMO00238	Yes	GO:0005975|carbohydrate metabolic process|biological process;GO:0008061|chitin binding|molecular function	imaginal_disk_growth_factor_[Bombyx_mori]	21	21	21	65.9	48.163	434	677190000	908960000	692230000	6524100	0	6670000	0.00440486	6.84701
Translation	BMN02510	NP_001037572.1	KWMTBOMO02278	No		translationally-controlled_tumor_protein_homolog_[Bombyx_mori]	5	5	5	30.2	19.86	172	73473000	81550000	52406000	4527000	0	0		3.93296
cellular macromolecule metabolism	BMN01229	NP_001037538.1	KWMTBOMO01131	No	GO:0003723|RNA binding|molecular function;GO:0003746|translation elongation factor activity|molecular function;GO:0006452|translational frameshifting|biological process;GO:0043022|ribosome binding|molecular function;GO:0045901|positive regulation of translational elongation|biological process;GO:0045905|positive regulation of translational termination|biological process	translation_initiation_factor_5A_[Bombyx_mori]	4	4	4	23.8	17.525	160	10969000	22022000	4114300	0	0	0		P2
translation	BMN12533	NP_001163865.1	KWMTBOMO11731	No	GO:0003924|GTPase activity|molecular function;GO:0005525|GTP binding|molecular function	translation_elongation_factor_2_isoform_2_[Bombyx_mori]	15	15	15	19.7	94.783	844	11729000	6516900	5110700	1032500	1866900	0	0.0941149	2.42504
Transketolase	BMN04042	NP_001040158.1	KWMTBOMO03748	No	GO:0003824|catalytic activity|molecular function	transketolase_[Bombyx_mori]	26	26	26	53.2	67.383	622	133560000	183520000	92762000	627470	0	0		7.76634
Cell division protein 48 (CDC48) domain 2(VCP)	BMN12460	NP_001037003.1	KWMTBOMO11666	No	GO:0005524|ATP binding|molecular function;GO:0016787|hydrolase activity|molecular function	transitional_endoplasmic_reticulum_ATPase_TER94_[Bombyx_mori]	12	12	12	22.9	89.152	805	5587800	9367600	2713000	0	208640	607860	0.115233	3.85061
Insect pheromone-binding	BMN02838	XP_028027970.1	KWMTBOMO02599	Yes	GO:0005549|odorant binding|molecular function	antennal_binding_protein_precursor_[Bombyx_mori]	8	8	8	56.2	15.063	137	4362900000	6320200000	3895200000	2774300	88454000	0	0.0152466	6.73516
N-terminal EH-domain containing protein(EHD4)	BMN04023	XP_004927463.1	KWMTBOMO03722	No	GO:0005509|calcium ion binding|molecular function;GO:0005515|protein binding|molecular function;GO:0005525|GTP binding|molecular function;GO:0032456|endocytic recycling|biological process	PREDICTED:_EH_domain-containing_protein_3_isoform_X1_[Bombyx_mori]	29	29	29	56.4	60.903	532	250230000	294860000	298250000	1694200	2065300	4195000	5.63168e-05	6.7282
Redoxin	BMN16009	XP_004927448.1	KWMTBOMO14790	Yes		transferin_[Helicoverpa_armigera]	13	13	13	22.3	82.834	763	55659000	50690000	35873000	40048000	43998000	25507000	0.253953	0.376516
carbohydrate metabolism	BMN08379	XP_028037612.1	KWMTBOMO07821	No	GO:0003824|catalytic activity|molecular function;GO:0004801|sedoheptulose-7-phosphate:D-glyceraldehyde-3-phosphate glyceronetransferase activity|molecular function;GO:0005737|cytoplasm|cellular component;GO:0005975|carbohydrate metabolic process|biological process;GO:0006098|pentose-phosphate shunt|biological process	transaldolase_[Bombyx_mori]	14	14	14	44.9	37.118	332	72300000	87851000	74028000	0	0	2722600		4.84152
cuticular protein	BMN09394	NP_001040470.1	KWMTBOMO08747	Yes	GO:0005576|extracellular region|cellular component;GO:0006030|chitin metabolic process|biological process;GO:0008061|chitin binding|molecular function	gasp_precursor_[Bombyx_mori]	12	12	12	61.8	29.042	262	671420000	853400000	688200000	8196200	4134900	10982000	0.000231028	6.56873
Thymosin beta actin-binding motif.(cib)	BMN14979	NP_001103818.1	KWMTBOMO13982	No	GO:0003785|actin monomer binding|molecular function;GO:0007015|actin filament organization|biological process	thymosin_isoform_2_[Bombyx_mori]	3	3	3	28	14.737	132	34017000	93811000	9095900	6213900	3357100	0	0.297295	3.2536
Redoxin	BMN15393	NP_001091804.1	KWMTBOMO14351	No	GO:0006662|glycerol ether metabolic process|biological process;GO:0015035|protein disulfide oxidoreductase activity|molecular function;GO:0045454|cell redox homeostasis|biological process	thioredoxin-like_protein_[Bombyx_mori]	2	2	2	11.3	11.751	106	63814000	74598000	72551000	48343000	72538000	66203000	0.374073	0.173304
protein modification	BMN05527	XP_028025978.1	KWMTBOMO05228	No	GO:0000413|protein peptidyl0prolyl isomerization|biological process;GO:0003755|peptidyl-prolyl cis-trans isomerase activity|molecular function;GO:0006457|protein folding|biological process	cyclophilin-like_protein_[Bombyx_mori]	7	7	7	63	17.958	165	180260000	228540000	170840000	1751500	2532900	0	0.00368891	6.49496
Functions as component of the Arp2 3 complex which is involved in regulation of actin polymerization and together with an activating nucleation-promoting factor (NPF) mediates the formation of branched actin networks(ARPC1A)	BMN07373	NP_001037211.1	KWMTBOMO06909	No	GO:0005515|protein binding|molecular function;GO:0005885|Arp2/3 protein complex|cellular component;GO:0015629|actin cytoskeleton|cellular component;GO:0030833|regulation of actin filament polymerization|biological process;GO:0034314|Arp2/3 complex-mediated actin nucleation|biological process	suppressor_of_profilin_2_[Bombyx_mori]	3	3	3	13.1	41.76	374	0	2707000	1751900	0	0	0		P2
Destroys radicals which are normally produced within the cells and which are toxic to biological systems(Sod)	BMN14484	NP_001037084.1	KWMTBOMO13530	No	GO:0004784|superoxide dismutase activity|molecular function;GO:0006801|superoxide metabolic process|biological process;GO:0046872|metal ion binding|molecular function;GO:0055114|oxidation-reduction process|biological process	superoxide_dismutase_[Cu-Zn]_[Bombyx_mori]	6	6	6	62.3	15.841	154	88181000	327270000	86399000	8091000	35000000	9927000	0.136505	3.2427
NOPS (NUC059) domain(PSPC1)	BMN07881	XP_028034246.1	KWMTBOMO07374	No	GO:0003676|nucleic acid binding|molecular function	splicing_factor_proline-_and_glutamine-rich_[Bombyx_mori]	6	6	6	15.8	57.591	505	11424000	9416700	9796200	0	0	0		P2
NOPS (NUC059) domain(PSPC1)		NP_001037408.2	KWMTBOMO07373	No		splicing_factor_proline-_and_glutamine-rich_[Bombyx_mori]	2	2	2	9.9	17.612	142	3552700	0	3229100	0	0	0		P2
Spermidine synthase tetramerisation domain(SRM)	BMN08022	XP_028037962.1	KWMTBOMO07509	No	GO:0003824|catalytic activity|molecular function	spermidine_synthase_[Antheraea_pernyi]	3	3	3	15.3	32.427	287	7178400	4048600	7230700	0	765500	0		3.00671
nucleic acid metabolism		NP_001077096.1	KWMTBOMO15592	No	GO:0008380|RNA splicing|biological process;GO:0030532|small nuclear ribonucleoprotein complex|cellular component	small_nuclear_ribonucleoprotein_sm_d2_[Bombyx_mori]	2	2	2	16.5	12.261	109	14905000	9923000	8607100	0	0	0		P2
nucleic acid metabolism	BMN07257	NP_001093276.1	KWMTBOMO06801	No	GO:0000387|spliceosomal snRNP assembly|biological process;GO:0000398|mRNA splicing, via spliceosome|biological process;GO:0005681|spliceosomal complex|cellular component;GO:0005732|small nucleolar ribonucleoprotein complex|cellular component	small_nuclear_ribonucleoprotein_protein_F_[Bombyx_mori]	2	2	2	20.5	9.6739	88	35955000	0	10298000	0	0	0		P2
protein localization	BMN10470	XP_028040056.1	KWMTBOMO09747	No	GO:0005198|structural molecule activity|molecular function;GO:0005515|protein binding|molecular function;GO:0006886|intracellular protein transport|biological process;GO:0016192|vesicle-mediated transport|biological process;GO:0030130|clathrin coat of trans-Golgi network vesicle|cellular component;GO:0030132|clathrin coat of coated pit|cellular component;GO:0032051|clathrin light chain binding|mo…	clathrin_heavy_chain_[Bombyx_mori]	47	47	47	35	191.99	1681	39635000	36221000	26712000	239730	700230	357270	0.000950435	6.305
-	BMN10072	XP_028034545.1	KWMTBOMO09387	No		PREDICTED:_uncharacterized_protein_LOC106107572_isoform_X1_[Papilio_polytes]	14	14	14	70.6	26.227	238	564370000	498230000	357730000	297050	7616700	10882000	0.00156273	6.23968
storage-protein	BMN01369	XP_028041684.1	KWMTBOMO01262	No		sex-specific_storage-protein_2_precursor_[Bombyx_mori]	30	30	30	50.3	87.26	728	214100000	22292000	20406000	1433900	432730	1096100	0.258266	6.43756
storage-protein	BMN01374	XP_028025708.1	KWMTBOMO13992	Yes		sex-specific_storage-protein_1_precursor_[Bombyx_mori]	34	34	33	49.4	87.268	747	219270000	11234000	11832000	1123300	0	1706500	0.440055	5.8352
Inhibitor	BMN14881	XP_004932704.2	KWMTBOMO13891	Yes	GO:0005615|extracellular space|cellular component	serpin-27_[Bombyx_mori]	4	4	4	3.9	124.77	1114	5450200	2022500	457680	0	0	0		P2
carbohydrate metabolism	BMN04896	XP_028033302.1	KWMTBOMO04605	No	GO:0000015|phosphopyruvate hydratase complex|cellular component;GO:0000287|magnesium ion binding|molecular function;GO:0004634|phosphopyruvate hydratase activity|molecular function;GO:0006096|glycolytic process|biological process	enolase_[Bombyx_mori]	22	22	22	72.1	47.053	433	403490000	387300000	260440000	1584400	10688000	1890100	0.00158699	6.21386
-	BMN02787	XP_028032608.1	KWMTBOMO02542	Yes		seroin_1_precursor_[Bombyx_mori]	3	3	3	35.2	11.811	108	4191700	6694700	5000800	0	64966000	0		-3.61678
Inhibitor	BMN17747	XP_028039640.1	KWMTBOMO16403	Yes	GO:0005615|extracellular space|cellular component	serine_protease_inhibitor_4_precursor_[Bombyx_mori]	10	10	10	27.3	46.3	410	30103000	108460000	24382000	9992500	42325000	58056000	0.597414	0.561991
Inhibitor	BMN04188	XP_037867815.1	KWMTBOMO03900	Yes	GO:0005615|extracellular space|cellular component	serine_protease_inhibitor_11_precursor_[Bombyx_mori]	8	8	8	25.5	46.259	412	44627000	38392000	15217000	2212900	12630000	0	0.129227	2.14152
Inhibitor	BMN04189	XP_028041479.1	KWMTBOMO03901	Yes	GO:0005615|extracellular space|cellular component	serine_protease_inhibitor_10_precursor_[Bombyx_mori]	11	11	11	30.8	57.75	513	49875000	56171000	58096000	0	2179700	0		4.64971
serine proteinase	BMN15630	NP_001243984.1	KWMTBOMO14671	Yes	GO:0004252|serine0type endopeptidase activity|molecular function;GO:0006508|proteolysis|biological process	serine_protease_HP21_precursor_[Bombyx_mori]	13	13	13	36.8	45.603	410	66640000	104070000	54163000	0	0	0		P2
serine proteinase	BMN13326	XP_028026697.1	KWMTBOMO12405	Yes	GO:0004252|serine0type endopeptidase activity|molecular function;GO:0006508|proteolysis|biological process	serine_protease_7_precursor_[Bombyx_mori]	8	8	8	28.7	44.061	397	54113000	57669000	42496000	0	0	0		P2
Aldo/keto reductase	BMN00999	XP_037871552.1	KWMTBOMO00940	No	GO:0016491|oxidoreductase activity|molecular function;GO:0055114|oxidation-reduction process|biological process	seminal_fluid_protein_CSSFP006_[Chilo_suppressalis]	5	5	5	24.8	26.248	230	42021000	30916000	3422600	0	2331300	0		3.44864
AIR synthase related protein, N-terminal domain(SEPHS1)	BMN12486	XP_028028966.1	KWMTBOMO11689	No	GO:0005524|ATP binding|molecular function	selenophosphate_synthetase_1_[Bombyx_mori]	6	6	6	22.6	44.105	402	33803000	39885000	20422000	0	0	0		P2
SCP / Tpx-1 / Ag5 / PR-1 / Sc7 family of extracellular domains.(glipr2)	BMN09910	KAG6447921.1	KWMTBOMO09255	No	GO:0005576|extracellular region|cellular component	SCP-related_protein_[Bombyx_mori]	10	10	10	35	41.811	371	12590000	12937000	8097200	0	0	0		P2
serine proteinase	BMN03637	NP_001093269.1	KWMTBOMO03303	Yes	GO:0004252|serine0type endopeptidase activity|molecular function;GO:0006508|proteolysis|biological process	scolexin_precursor_[Bombyx_mori]	7	7	7	38.2	30.826	283	46857000	68119000	54597000	0	0	0		P2
CD36 family(crq)	BMN07458	NP_001164650.1	KWMTBOMO06998	No	GO:0016020|membrane|cellular component	scavenger_receptor_class_B_member_3_[Bombyx_mori]	2	2	2	3.6	56.235	495	0	0	0	4555600	0	1581400		P7
lipid metabolism	BMN07588	ADU03994.1	KWMTBOMO07114	Yes	GO:0006629|lipid metabolic process|biological process	saposin-like_protein_[Bombyx_mori]	22	22	22	30.3	108.67	965	51025000	100350000	90416000	139820000	65875000	117710000	0.364097	-0.419581
nucleic acid metabolism	BMN12378	NP_001040347.1	KWMTBOMO11572	No	GO:0004521|endoribonuclease activity|molecular function;GO:0090305|nucleic acid phosphodiester bond hydrolysis|biological process	salivary_secreted_ribonuclease_[Bombyx_mori]	2	2	2	28	11.22	100	0	0	0	65337000	25335000	0		P7
Four-disulfide core domains	BMN12909	NP_001040277.1	KWMTBOMO12098	Yes	GO:0005576|extracellular region|cellular component;GO:0030414|peptidase inhibitor activity|molecular function	salivary_cysteine-rich_peptide_precursor_[Bombyx_mori]	5	5	5	46.3	11.482	108	750900000	1453700000	723360000	7607700	324370000	0	0.0915192	2.55578
S-adenosyl-L-homocysteine hydrolase, NAD binding domain(AHCY)	BMN02256	NP_001093271.1	KWMTBOMO02061	No	GO:0004013|adenosylhomocysteinase activity|molecular function	S-adenosyl-L-homocysteine_hydrolase_[Bombyx_mori]	5	5	5	12.8	47.483	430	42376000	52383000	24115000	0	0	0		P2
Zinc knuckle	BMN01150	NP_001037293.1	KWMTBOMO01064	No	GO:0003676|nucleic acid binding|molecular function;GO:0008270|zinc ion binding|molecular function	RNA-binding_protein_lark_[Bombyx_mori]	4	4	4	15.5	38.515	343	2187900	13754000	2198500	0	0	0		P2
Translation	BMN12816	XP_028032841.1	KWMTBOMO12018	No	GO:0003735|structural constituent of ribosome|molecular function;GO:0005840|ribosome|cellular component;GO:0006412|translation|biological process	ribosomal_protein_S7_[Bombyx_mori]	2	2	2	15.8	21.857	190	0	4687300	12709000	0	0	0		P2
Translation	BMN09176	NP_001037253.1	KWMTBOMO08543	No	GO:0003723|RNA binding|molecular function;GO:0003735|structural constituent of ribosome|molecular function;GO:0006412|translation|biological process;GO:0015935|small ribosomal subunit|cellular component	ribosomal_protein_S3_[Bombyx_mori]	7	7	7	29.6	26.771	243	10372000	0	5227100	0	1306400	2463000	0.154065	2.04906
Translation	BMN13180	NP_001091809.1	KWMTBOMO12287	No	GO:0003735|structural constituent of ribosome|molecular function;GO:0005840|ribosome|cellular component;GO:0006412|translation|biological process;GO:0015935|small ribosomal subunit|cellular component	ribosomal_protein_S20_[Bombyx_mori]	2	2	2	17.9	13.732	123	0	10664000	6813900	0	2236200	0		1.96641
Translation	BMN02251	NP_001037269.1	KWMTBOMO02059	No	GO:0003676|nucleic acid binding|molecular function;GO:0003723|RNA binding|molecular function;GO:0003735|structural constituent of ribosome|molecular function;GO:0005840|ribosome|cellular component;GO:0006412|translation|biological process	ribosomal_protein_S18_[Bombyx_mori]	3	3	3	17.8	17.755	152	3441700	0	5830700	2205700	1613100	2916400	0.099678	1.04618
serine proteinase	BMN11369	KAG1851388.1	KWMTBOMO14032	Yes	GO:0004252|serine0type endopeptidase activity|molecular function;GO:0006508|proteolysis|biological process	hypothetical_protein_KGM_02677_[Danaus_plexippus]	24	24	24	25.1	188.16	1818	237420000	344920000	199610000	2457200	8465200	395740	0.00414778	6.11037
Translation	BMN09885	NP_001091750.1	KWMTBOMO09230	No		ribosomal_protein_P1_[Bombyx_mori]	3	3	3	50.9	11.479	112	68147000	64355000	44895000	3042200	0	0		4.28076
Translation	BMN09958	NP_001037123.1	KWMTBOMO09300	No	GO:0042254|ribosome biogenesis|biological process	ribosomal_protein_P0_[Bombyx_mori]	6	6	6	30.4	34.189	316	14034000	6069400	6025000	1690300	0	3603300	0.18259	1.71834
Translation	BMN06785	NP_001040276.1	KWMTBOMO06373	No	GO:0042254|ribosome biogenesis|biological process;GO:1990904|ribonucleoprotein complex|cellular component	ribosomal_protein_L7Ae_[Bombyx_mori]	2	2	2	16.9	14.208	130	35154000	8112000	30597000	0	0	0		P2
Translation	BMN03651	NP_001037162.1	KWMTBOMO03314	No	GO:0003735|structural constituent of ribosome|molecular function;GO:0005840|ribosome|cellular component;GO:0006412|translation|biological process	ribosomal_protein_L15_[Bombyx_mori]	1	1	1	4.4	24.038	204	0	0	0	3077800	0	3449500		P7
Ribonuclease	BMN11331	XP_004927263.2	KWMTBOMO10568	No	GO:0003676|nucleic acid binding|molecular function;GO:0008270|zinc ion binding|molecular function	reverse_transcriptase_[Danaus_plexippus]	9	8	8	3.9	393.14	3505	3482400	4093900	3252600	0	0	0		P2
Reverse transcriptase (RNA-dependent DNA polymerase)	BMN12874	XP_004925329.1	KWMTBOMO12069	Yes		reverse_transcriptase_[Bombyx_mori]	4	4	4	6.7	114.01	1016	1884800	7298500	1263600	1886400	0	821020	0.458045	1.36312
cuticular protein	BMN02086	XP_028040873.1	KWMTBOMO01924	Yes	GO:0003824|catalytic activity|molecular function;GO:0005515|protein binding|molecular function;GO:0005576|extracellular region|cellular component;GO:0005975|carbohydrate metabolic process|biological process;GO:0006030|chitin metabolic process|biological process;GO:0008061|chitin binding|molecular function	very_low-density_lipoprotein_receptor_isoform_1_precursor_[Bombyx_mori]	21	21	21	49.4	61.597	543	209060000	249600000	212200000	3495400	2199000	4107400	7.17614e-05	6.09682
carboxypeptidase	BMN01795	WP_223820195.1	KWMTBOMO05959	No	GO:0003676|nucleic acid binding|molecular function;GO:0004523|RNA-DNA hybrid ribonuclease activity|molecular function;GO:0016787|hydrolase activity|molecular function	reverse_transcriptase_[Bombyx_mori]	17	4	2	10.7	238.49	2158	9763900	10917000	7071200	6378700	705880	4800000	0.0603954	1.22351
Renin receptor-like protein(ATP6AP2)	BMN03728	XP_004930585.1	KWMTBOMO03401	Yes	GO:0016021|integral component of membrane|cellular component;GO:0038023|signaling receptor activity|molecular function	Renin_receptor_[Papilio_xuthus]	2	2	2	8.6	37.216	337	2695900	3179000	0	0	0	0		P2
TB2/DP1, HVA22 family(REEP5)	BMN17664	XP_012553144.1	KWMTBOMO16319	No		receptor_expression_enhancing_protein_isoform_1_[Bombyx_mori]	2	2	2	9.7	20.631	175	0	10007000	0	319920	0	6000800		1.66285
Rab subfamily of small GTPases(RAB11A)	BMN03973	NP_001037618.1	KWMTBOMO16481	No	GO:0003924|GTPase activity|molecular function;GO:0005525|GTP binding|molecular function	ras-related_GTP-binding_protein_Rab11_[Bombyx_mori]	2	2	2	10.8	24.092	213	2368900	0	1168200	0	0	0		P2
Ras of Complex, Roc, domain of DAPkinase(RHOA)	BMN12176	XP_004933453.1	KWMTBOMO11353	No	GO:0003924|GTPase activity|molecular function;GO:0005525|GTP binding|molecular function;GO:0007264|small GTPase mediated signal transduction|biological process	ras-like_GTP-binding_protein_Rho1_[Papilio_xuthus]	2	2	2	12.1	23.175	207	8386600	3996800	0	0	0	0		P2
lipid transport	BMN17215	XP_004926643.2	KWMTBOMO15892	No	GO:0005319|lipid transporter activity|molecular function;GO:0006869|lipid transport|biological process	apolipophorin_precursor_protein_[Bombyx_mori]	116	116	116	43.9	364.29	3270	67362000	59063000	37243000	1042200	407010	978290	0.00392457	6.07516
nucleic acid metabolism	BMN07894	XP_004926538.1	KWMTBOMO07384	No	GO:0000398|mRNA splicing, via spliceosome|biological process;GO:0003676|nucleic acid binding|molecular function;GO:0003723|RNA binding|molecular function;GO:0046872|metal ion binding|molecular function;GO:0089701|U2AF|cellular component	putative_U2_snrnp_auxiliary_factor,_small_subunit_[Danaus_plexippus]	2	2	2	11	26.801	227	57387000	0	25816000	0	0	0		P2
serine proteinase	BMN00308	XP_037867417.1	KWMTBOMO00278	Yes	GO:0006508|proteolysis|biological process;GO:0008236|serine-type peptidase activity|molecular function	Putative_serine_protease_K12H4.7_[Papilio_xuthus]	2	2	2	3.9	55.997	492	2920600	0	2323400	0	0	0		P2
serine proteinase	BMN03249	XP_004930258.2	KWMTBOMO02978	No	GO:0006508|proteolysis|biological process;GO:0008236|serine-type peptidase activity|molecular function	putative_serine_protease_K12H4.7_[Operophtera_brumata]	3	3	3	7.2	56.573	487	0	0	0	1903700	1603900	0		P7
Inhibitor	BMN08635	XP_004927762.1	KWMTBOMO08056	No	GO:0005092|GDP0dissociation inhibitor activity|molecular function;GO:0007264|small GTPase mediated signal transduction|biological process	putative_rab_gdp-dissociation_inhibitor_[Danaus_plexippus]	10	10	10	28.4	49.968	443	13380000	9691100	5883600	3018500	7793800	0	0.29005	0.836162
Common central domain of tyrosinase(PPO1)	BMN10523	NP_001037534.1	KWMTBOMO09804	No	GO:0016491|oxidoreductase activity|molecular function	phenoloxidase_subunit_2_precursor_[Bombyx_mori]	42	42	41	74.9	80.118	693	1767400000	2526800000	1789300000	25737000	33412000	34342000	0.00132379	6.02393
phosphate metabolism	BMN14021	XP_028038585.1	KWMTBOMO13064	Yes	GO:0016791|phosphatase activity|molecular function	putative_multiple_inositol_polyphosphate_phosphatase_[Danaus_plexippus]	7	7	7	20.9	50.37	436	41978000	53629000	43073000	0	0	0		P2
phosphate metabolism	BMN14020	XP_028038598.1	KWMTBOMO13063	Yes	GO:0016791|phosphatase activity|molecular function	putative_multiple_inositol_polyphosphate_phosphatase_[Danaus_plexippus]	9	9	9	24.5	49.536	428	12478000	11206000	3180700	0	0	0		P2
Hsp23	BMN03336	XP_037867041.1	KWMTBOMO03071	Yes		small_heat_shock_protein_[Spodoptera_litura]	9	9	9	36.9	26.543	241	3442100000	5179400000	2813100000	56096000	85920000	36821000	0.00608288	5.99862
serine proteinase	BMN02641	XP_004926267.1	KWMTBOMO02396	No	GO:0006508|proteolysis|biological process;GO:0008236|serine-type peptidase activity|molecular function	putative_Lysosomal_Pro-X_carboxypeptidase_[Danaus_plexippus]	6	6	6	16.1	44.024	392	19165000	14753000	28325000	0	5915300	0		1.81043
lipid metabolism	BMN13201	XP_004926042.1	KWMTBOMO12303	No	GO:0052689|carboxylic ester hydrolase activity|molecular function	putative_lipase_[Bombyx_mori]	9	9	9	52.7	22.128	205	215610000	310370000	159460000	0	5775600	0		5.30595
Transcription	BMN17678	NP_001182380.2	KWMTBOMO16333	Yes		putative_fatbody_protein_3Rev-G1_precursor_[Bombyx_mori]	3	3	3	38.1	13.318	118	87231000	58927000	136790000	1552100	9735700	0	0.0575595	4.06274
AMP-binding enzyme(ACSBG1)	BMN03003	XP_004930169.1	KWMTBOMO02767	No	GO:0003824|catalytic activity|molecular function	PREDICTED:_long-chain-fatty-acid--CoA_ligase_ACSBG2-like_isoform_X2_[Papilio_xuthus]	17	17	17	31.4	76.24	698	55385000	56762000	44745000	0	700670	943380	0.001845	5.99141
chitinase	BMN10794	XP_004922005.1	KWMTBOMO10066	Yes	GO:0004553|hydrolase activity, hydrolyzing O0glycosyl compounds|molecular function;GO:0005576|extracellular region|cellular component;GO:0005975|carbohydrate metabolic process|biological process;GO:0006030|chitin metabolic process|biological process;GO:0008061|chitin binding|molecular function	putative_chitinase_3_[Papilio_xuthus]	10	10	10	12.2	111.94	991	6020400	5209500	1390400	0	0	0		P2
cellular macromolecule metabolism	BMN07224	XP_004932946.1	KWMTBOMO06772	No	GO:0005524|ATP binding|molecular function;GO:0006457|protein folding|biological process	putative_10_kDa_heat_shock_protein_[Danaus_plexippus]	2	2	2	23.3	11.189	103	4353800	3527500	2564100	0	0	0		P2
aminopeptidase	BMN07019	NP_001268818.1	KWMTBOMO06595	No	GO:0008237|metallopeptidase activity|molecular function;GO:0008270|zinc ion binding|molecular function	puromycin-sensitive_aminopeptidase-like_[Bombyx_mori]	9	9	9	11.7	98.378	865	5351600	4679700	1916700	0	0	0		P2
Ezrin/radixin/moesin family(RDX)	BMN05660	XP_004931205.1	KWMTBOMO05364	No	GO:0003779|actin binding|molecular function;GO:0005856|cytoskeleton|cellular component	PREDICTED:_moesin/ezrin/radixin_homolog_1_isoform_X2_[Amyelois_transitella]	21	21	21	35.1	66.772	567	48053000	49252000	55322000	652580	662540	1088500	2.43257e-05	5.98866
Redoxin	BMN03265	NP_001036997.1	KWMTBOMO03002	Yes	GO:0003756|protein disulfide isomerase activity|molecular function;GO:0016853|isomerase activity|molecular function;GO:0045454|cell redox homeostasis|biological process	protein_disulfide-isomerase_like_protein_ERp57_precursor_[Bombyx_mori]	4	4	4	9.8	55.087	491	1938600	0	3550900	0	0	0		P2
ZnF_C4 abd HLH domain containing kinases domain	BMN17548	XP_028027462.1	KWMTBOMO16204	No		hypothetical_protein_RR48_08914_[Papilio_machaon]	17	17	17	42.4	49.333	420	36479000	50099000	49397000	958400	699910	755790	0.00055051	5.81571
Transcription	BMN03690	XP_004930569.1	KWMTBOMO03349	Yes	GO:0048037|cofactor binding|molecular function	protein_CREG1_precursor_[Papilio_xuthus]	4	4	4	24.6	27.717	240	29353000	51793000	29456000	16392000	33898000	15537000	0.19369	0.748626
proteasome	BMN17597	XP_021208505.1	KWMTBOMO16258	No	GO:0004175|endopeptidase activity|molecular function;GO:0004298|threonine-type endopeptidase activity|molecular function;GO:0005839|proteasome core complex|cellular component;GO:0006511|ubiquitin-dependent protein catabolic process|biological process;GO:0019773|proteasome core complex, alpha-subunit complex|cellular component;GO:0043161|proteasome-mediated ubiquitin-dependent protein catabolic pr…	proteasome_zeta_subunit_[Bombyx_mori]	4	4	4	18.1	26.801	243	6353100	4198600	2657700	0	0	0		P2
amino acid metabolism	BMN02366	NP_001040536.1	KWMTBOMO02148	No	GO:0004175|endopeptidase activity|molecular function;GO:0004298|threonine-type endopeptidase activity|molecular function;GO:0005839|proteasome core complex|cellular component;GO:0051603|proteolysis involved in cellular protein catabolic process|biological process	proteasome_subunit_beta_7_[Bombyx_mori]	3	3	3	11.3	30.568	283	4300700	5319600	1586400	1469300	0	2340400	0.302614	0.97165
amino acid metabolism	BMN12287	XP_028030525.1	KWMTBOMO11486	No	GO:0004175|endopeptidase activity|molecular function;GO:0004298|threonine-type endopeptidase activity|molecular function;GO:0005839|proteasome core complex|cellular component;GO:0006511|ubiquitin-dependent protein catabolic process|biological process;GO:0019773|proteasome core complex, alpha-subunit complex|cellular component;GO:0051603|proteolysis involved in cellular protein catabolic process|b…	proteasome_subunit_alpha_type-4_[Papilio_xuthus]	7	7	7	43.2	28.755	257	31436000	14306000	16323000	1370800	0	0		3.91573
amino acid metabolism	BMN07349	NP_001040459.1	KWMTBOMO06929	No	GO:0004175|endopeptidase activity|molecular function;GO:0004298|threonine-type endopeptidase activity|molecular function;GO:0005839|proteasome core complex|cellular component;GO:0006511|ubiquitin-dependent protein catabolic process|biological process;GO:0019773|proteasome core complex, alpha-subunit complex|cellular component;GO:0051603|proteolysis involved in cellular protein catabolic process|b…	proteasome_subunit_alpha_type_6-A_[Bombyx_mori]	4	4	4	17.1	27.143	246	7303800	2025000	3310000	4473500	0	3928300	0.99571	0.00412664
proteasome	BMN12573	NP_001093092.1	KWMTBOMO11771	No	GO:0004298|threonine0type endopeptidase activity|molecular function;GO:0005839|proteasome core complex|cellular component;GO:0051603|proteolysis involved in cellular protein catabolic process|biological process	proteasome_beta_subunit_[Bombyx_mori]	2	2	2	13.8	25.756	232	1701600	4805000	0	0	0	0		P2
proteasome	BMN11724	NP_001040387.1	KWMTBOMO10916	No	GO:0004175|endopeptidase activity|molecular function;GO:0004298|threonine-type endopeptidase activity|molecular function;GO:0005839|proteasome core complex|cellular component;GO:0006511|ubiquitin-dependent protein catabolic process|biological process;GO:0019773|proteasome core complex, alpha-subunit complex|cellular component;GO:0051603|proteolysis involved in cellular protein catabolic process|b…	proteasome_alpha_3_subunit_[Bombyx_mori]	4	4	4	17.3	28.258	255	10068000	13636000	6976100	0	0	0		P2
Maintenance of mitochondrial structure and function(PSMD7)	BMN01940	NP_001040543.1	KWMTBOMO01799	No	GO:0005515|protein binding|molecular function;GO:0005838|proteasome regulatory particle|cellular component	proteasome_26S_non-ATPase_subunit_7_[Bombyx_mori]	3	3	3	9.4	37.494	330	13947000	22394000	3805200	0	0	0		P2
Inhibitor	BMN14850	NP_001040294.1	KWMTBOMO13852	Yes	GO:0005515|protein binding|molecular function	protease_inhibitor_1_precursor_[Bombyx_mori]	3	3	3	42.6	16.261	148	321470000	584050000	493570000	0	0	0		P2
translation	BMN11905	XP_021204931.1	KWMTBOMO11083	No	GO:0003746|translation elongation factor activity|molecular function;GO:0005515|protein binding|molecular function;GO:0006414|translational elongation|biological process	elongation_factor_1_gamma_[Bombyx_mori]	13	13	13	35.2	48.387	423	37092000	35826000	24255000	0	946980	206220	0.00916353	5.81188
serine proteinase	BMN17718	Q9XXV0.2	KWMTBOMO16370	Yes	GO:0004252|serine0type endopeptidase activity|molecular function;GO:0006508|proteolysis|biological process	prophenoloxidase_activating_enzyme_precursor_[Bombyx_mori]	23	23	23	62.8	47.985	441	506100000	675430000	516300000	0	1803200	0		8.29395
D-isomer specific 2-hydroxyacid dehydrogenase, catalytic domain(PHGDH)	BMN00528	BCI93003.1	KWMTBOMO00497	No	GO:0016616|oxidoreductase activity, acting on the CH0OH group of donors, NAD or NADP as acceptor|molecular function;GO:0051287|NAD binding|molecular function;GO:0055114|oxidation-reduction process|biological process	hypothetical_protein_KGM_14041_[Danaus_plexippus]	14	14	14	44.6	34.73	327	181550000	152620000	108080000	1723400	3533000	0	0.013479	5.80968
lipid transport	BMN11938	XP_028028914.1	KWMTBOMO11115	Yes	GO:0032367|intracellular cholesterol transport|biological process	promoting_protein_precursor_[Bombyx_mori]	7	7	7	44.8	17.123	154	67043000	86536000	20842000	0	60267000	0		-0.0518289
Alpha-lactalbumin / lysozyme C	BMN07527	NP_001037448.1	KWMTBOMO07068	Yes		lysozyme_[Manduca_sexta]	8	8	8	52.6	15.668	137	2630700000	3974200000	2500600000	80564000	11662000	77741000	0.00321354	5.74341
chitinase	BMN09396	XP_004928625.2	KWMTBOMO08751	Yes	GO:0005576|extracellular region|cellular component;GO:0006030|chitin metabolic process|biological process;GO:0008061|chitin binding|molecular function	probable_chitinase_3_precursor_[Papilio_xuthus]	8	8	8	31	32.572	290	92017000	81372000	82096000	0	0	0		P2
cuticular protein		XP_012544867.1	KWMTBOMO00700	Yes	GO:0005576|extracellular region|cellular component;GO:0006030|chitin metabolic process|biological process;GO:0008061|chitin binding|molecular function	PREDICTED:_zinc_finger_CCCH_domain-containing_protein_13_[Bombyx_mori]	3	3	3	23.2	20.278	181	29941000	43704000	34334000	0	0	0		P2
Major royal jelly protein	BMN11064	XP_028043956.1	KWMTBOMO10318	Yes		PREDICTED:_yellow-e_isoform_X1_[Bombyx_mori]	2	2	2	8.6	45.077	406	4866200	0	1480500	0	0	0		P2
chitinase	BMN06079	XP_028042303.1	KWMTBOMO05735	Yes	GO:0004553|hydrolase activity, hydrolyzing O0glycosyl compounds|molecular function;GO:0005576|extracellular region|cellular component;GO:0005975|carbohydrate metabolic process|biological process;GO:0006030|chitin metabolic process|biological process;GO:0008061|chitin binding|molecular function	Chitinase-related_protein_1_[Operophtera_brumata]	98	98	98	46	318.58	2863	385150000	405900000	349510000	7665800	6379600	7482400	2.25196e-05	5.7274
amino acid metabolism		XP_037873069.1	KWMTBOMO10997	No	GO:0004177|aminopeptidase activity|molecular function;GO:0030145|manganese ion binding|molecular function	PREDICTED:_xaa-Pro_dipeptidase_isoform_X2_[Bombyx_mori]	3	3	3	29.5	19.508	173	31731000	16617000	9287100	0	2607200	0		2.88141
manganese ion binding(PEPD)	BMN11808	XP_021205115.1	KWMTBOMO10998	No		PREDICTED:_xaa-Pro_dipeptidase_[Amyelois_transitella]	3	3	3	9	33.355	299	4243800	4616200	8077700	0	0	0		P2
ATPase	BMN05512	XP_004931128.1	KWMTBOMO05213	No	GO:0000220|vacuolar proton0transporting V0type ATPase, V0 domain|cellular component;GO:0015078|proton transmembrane transporter activity|molecular function;GO:0033179|proton-transporting V-type ATPase, V0 domain|cellular component;GO:1902600|proton transmembrane transport|biological process	PREDICTED:_V-type_proton_ATPase_116_kDa_subunit_a_isoform_1_[Papilio_xuthus]	8	8	8	11.6	95.742	838	1815900	906730		1734100	14637000	1268700	0.483412	-2.1108
Eukaryotic porin(VDAC2)	BMN01546	XP_004931712.1	KWMTBOMO01431	No	GO:0005739|mitochondrion|cellular component;GO:0005741|mitochondrial outer membrane|cellular component;GO:0008308|voltage-gated anion channel activity|molecular function;GO:0055085|transmembrane transport|biological process;GO:0098656|anion transmembrane transport|biological process;GO:1902017|regulation of cilium assembly|biological process	PREDICTED:_voltage-dependent_anion-selective_channel-like_isoform_X2_[Papilio_xuthus]	4	4	4	31.7	19.741	183	2316600	0	0	25599000	20812000	7396200		-2.95276
serine proteinase	BMN10100	XP_004929001.1	KWMTBOMO09417	Yes	GO:0004185|serine0type carboxypeptidase activity|molecular function;GO:0006508|proteolysis|biological process	PREDICTED:_venom_serine_carboxypeptidase-like_[Amyelois_transitella]	5	5	5	13.8	52.989	470	16076000	12482000	28372000	0	0	0		P2
serine proteinase	BMN07406	XP_037870258.1	KWMTBOMO06954	No	GO:0004252|serine0type endopeptidase activity|molecular function;GO:0006508|proteolysis|biological process	PREDICTED:_venom_protease-like_isoform_X2_[Bombyx_mori]	10	10	4	32.7	46.827	425	44340000	104550000	40828000	0	0	0		P2
serine proteinase	BMN07394	XP_037870255.1	KWMTBOMO06942	No	GO:0004252|serine0type endopeptidase activity|molecular function;GO:0006508|proteolysis|biological process	PREDICTED:_venom_protease-like_isoform_X2_[Bombyx_mori]	9	4	2	23.2	49.072	448	11306000	10663000	7413500	0	0	0		P2
serine proteinase	BMN07397	XP_037870257.1	KWMTBOMO06947	No	GO:0004252|serine0type endopeptidase activity|molecular function;GO:0006508|proteolysis|biological process	PREDICTED:_venom_protease-like_isoform_X2_[Bombyx_mori]	8	2	2	28.5	37.682	340	2204600	3219300	3047200	0	0	0		P2
serine proteinase	BMN06494	XP_004922188.1	KWMTBOMO06136	Yes	GO:0004252|serine0type endopeptidase activity|molecular function;GO:0006508|proteolysis|biological process	PREDICTED:_venom_protease-like_[Amyelois_transitella]	10	10	10	39.7	43.846	401	21537000	27229000	23949000	0	0	0		P2
carbohydrate metabolism	BMN01283	XP_037875127.1	KWMTBOMO01182	No	GO:0006006|glucose metabolic process|biological process;GO:0016620|oxidoreductase activity, acting on the aldehyde or oxo group of donors, NAD or NADP as acceptor|molecular function;GO:0050661|NADP binding|molecular function;GO:0051287|NAD binding|molecular function;GO:0055114|oxidation-reduction process|biological process	PREDICTED:_glyceraldehyde-3-phosphate_dehydrogenase_isoform_X1_[Bombyx_mori]	15	15	15	62.7	35.428	332	167840000	106480000	116460000	3849200	1129300	2590500	0.00256218	5.69011
phosphate metabolism	BMN08782	XP_004922817.1	KWMTBOMO08187	Yes	GO:0003993|acid phosphatase activity|molecular function	PREDICTED:_venom_acid_phosphatase_Acph-1-like_[Papilio_xuthus]	2	2	2	8.3	44.212	387	1243900	3490200	4076900	0	0	0		P2
phosphate metabolism	BMN01982	XP_004929231.1	KWMTBOMO01834	Yes	GO:0003993|acid phosphatase activity|molecular function	PREDICTED:_venom_acid_phosphatase_Acph-1-like_[Papilio_polytes]	3	3	3	9.8	44.402	388	2257700	1011700	1353300	0	686660	0		1.16611
Carbon-nitrogen hydrolase	BMN10295	XP_004928913.2	KWMTBOMO09593	Yes	GO:0006807|nitrogen compound metabolic process|biological process	PREDICTED:_vanin-like_protein_2_isoform_X2_[Bombyx_mori]	17	17	15	48.3	57.683	515	108580000	130730000	80473000	20390000	115950000	11100000	0.190898	1.11697
Inhibitor	BMN01600	QTY40862.1	KWMTBOMO01483	Yes	GO:0005515|protein binding|molecular function	PREDICTED:_pancreatic_secretory_trypsin_inhibitor-like_[Amyelois_transitella]	3	3	3	48	8.5399	75	689310000	767000000	678660000	10981000	17887000	0	0.000301577	5.62364
carbohydrate metabolism	BMN04491	XP_004925789.1	KWMTBOMO04170	No	GO:0003983|UTP:glucose010phosphate uridylyltransferase activity|molecular function;GO:0006011|UDP-glucose metabolic process|biological process;GO:0070569|uridylyltransferase activity|molecular function	PREDICTED:_UTP--glucose-1-phosphate_uridylyltransferase_isoform_X2_[Bombyx_mori]	3	3	3	6.8	57.538	513	1344200	1864900	418430	0	0	645990		0.904441
lipid binding	BMN06292	XP_028035571.1	KWMTBOMO05950	No	GO:0000062|fatty0acyl0CoA binding|molecular function	acyl-CoA_binding_protein_[Bombyx_mori]	5	5	5	67	9.8642	91	235290000	345660000	178260000	3510700	7329200	0	0.0298587	5.54511
Domain of unknown function (DUF4773)	BMN02833	XP_004932345.1	KWMTBOMO02592	Yes		PREDICTED:_uncharacterized_protein_LOC106714391_[Papilio_machaon]	6	6	6	27.7	27.399	249	66497000	156090000	41995000	3793900	19201000	4709800	0.08728	3.25551
von Willebrand factor (vWF) type C domain	BMN06399	XP_028038857.1	KWMTBOMO06058	Yes	GO:0005515|protein binding|molecular function	PREDICTED:_uncharacterized_protein_LOC106713873_isoform_X1_[Papilio_machaon]	9	9	9	14	92.06	849	9903100	11650000	6581700	0	0	0		P2
-	BMN09267	XP_028029630.1	KWMTBOMO08627	Yes		PREDICTED:_uncharacterized_protein_LOC106708416_[Papilio_machaon]	6	6	3	62	11.152	100	423590000	270550000	379300000	0	0	0		P2
-	BMN09266	XP_004928685.1	KWMTBOMO08626	Yes		PREDICTED:_uncharacterized_protein_LOC106708416_[Papilio_machaon]	6	3	3	73	11.112	100	52723000	59839000	60148000	0	0	0		P2
-	BMN09896	XP_028037681.1	KWMTBOMO09240	Yes		PREDICTED:_uncharacterized_protein_LOC106707832_isoform_X1_[Papilio_machaon]	7	7	7	19.1	41.11	361	72455000	154980000	61343000	9580000	0	9507200	0.107504	3.33432
-	BMN04159	XP_004931277.1	KWMTBOMO03870	No		PREDICTED:_uncharacterized_protein_LOC106707689_[Papilio_machaon]	4	4	4	21.7	29.273	254	0	2004200	3294500	0	764310	0		1.79341
Haemolymph juvenile hormone binding protein (JHBP)	BMN08502	NP_001036987.1	KWMTBOMO07938	Yes		juvenile_hormone_binding_protein_brP-2095_precursor_[Bombyx_mori]	10	10	10	44.2	27.9	249	823430000	782660000	1079700000	6596100	55194000	1619400	0.000760155	5.4045
-	BMN05296	XP_037868868.1	KWMTBOMO05000	Yes		PREDICTED:_uncharacterized_protein_LOC106143247_[Amyelois_transitella]	2	2	2	10.2	31.378	274	7104300	6461200	0	0	0	0		P2
carboxypeptidase	BMN03087	XP_004930124.1	KWMTBOMO02828	Yes		carboxyl/choline_esterase_CCE006a_[Helicoverpa_armigera]	15	15	15	39.8	61.455	540	404320000	629920000	317290000	2522300	28250000	1154000	0.00930276	5.4037
identical protein binding	BMN06425	XP_004922152.1	KWMTBOMO06082	No		PREDICTED:_uncharacterized_protein_LOC106142738_[Amyelois_transitella]	6	6	6	22.3	37.372	328	21281000	17008000	23873000	0	0	0		P2
Domain of unknown function (DUF4781)(pst)	BMN11118	XP_037872709.1	KWMTBOMO10358	No		PREDICTED:_uncharacterized_protein_LOC106142516_isoform_X2_[Amyelois_transitella]	4	4	4	5.6	80.28	718	2004500	0	557080	0	0	0		P2
Immunity	BMN03146	XP_037867166.1	KWMTBOMO02873	Yes		PREDICTED:_uncharacterized_protein_LOC106140166_isoform_X1_[Amyelois_transitella]	10	10	10	41.1	38.358	348	1101200000	1274400000	1091500000	0	4740300	0		7.92957
-		XP_037877325.1	KWMTBOMO16605	No		PREDICTED:_uncharacterized_protein_LOC106139693_isoform_X1_[Amyelois_transitella]	12	12	1	20.4	84.53	761	40198000	27486000	15134000	1139700	0	0		4.59826
-		XP_037872608.1	KWMTBOMO11270	No		PREDICTED:_uncharacterized_protein_LOC106139693_isoform_X1_[Amyelois_transitella]	12	1	1	24.4	71.215	636	0	0	0	2398800	0	2914600		P7
-	BMN11929	NP_001139414.2	KWMTBOMO11107	Yes		PREDICTED:_uncharacterized_protein_LOC106139612_[Amyelois_transitella]	11	11	11	26.7	58.974	547	18392000	32338000	16136000	0	0	0		P2
carbohydrate metabolism	BMN01648	XP_004924409.1	KWMTBOMO01529	Yes		PREDICTED:_uncharacterized_protein_LOC106138839_isoform_X1_[Amyelois_transitella]	2	2	2	11.5	25.022	227	8189900	11817000	5717400	0	0	0		P2
Immunity	BMN09541	XP_004928543.1	KWMTBOMO08889	Yes		PREDICTED:_uncharacterized_protein_LOC106138721_[Amyelois_transitella]	18	18	18	31.1	78.418	704	98632000	148110000	93261000	0	0	69483		10.6716
Protein of unknown function (DUF3421)	BMN03778	NP_001269148.1	KWMTBOMO03445	No		PREDICTED:_uncharacterized_protein_LOC106137666_[Amyelois_transitella]	7	7	7	52.8	24.707	229	59533000	69664000	52915000	0	27503000	0		1.1422
lipid metabolism	BMN14752	XP_004932641.1	KWMTBOMO13763	Yes	GO:0006629|lipid metabolic process|biological process;GO:0006650|glycerophospholipid metabolic process|biological process;GO:0008081|phosphoric diester hydrolase activity|molecular function;GO:0047396|glycosylphosphatidylinositol diacylglycerol-lyase activity|molecular function	PREDICTED:_uncharacterized_protein_LOC106136946_[Amyelois_transitella]	2	2	2	4.9	49.839	445	0	0	0	3274400	0	2888500		P7
SMP-30/Gluconolaconase/LRE-like region(RGN)	BMN14983	XP_028041621.1	KWMTBOMO13985	No		PREDICTED:_regucalcin-like_isoform_X2_[Bombyx_mori]	13	13	13	54.9	34.188	304	84744000	111150000	48696000	688740	3170200	0	0.042343	5.40105
serine proteinase	BMN07147	XP_021207164.1	KWMTBOMO06700	Yes	GO:0004252|serine0type endopeptidase activity|molecular function;GO:0006508|proteolysis|biological process	PREDICTED:_uncharacterized_protein_LOC106134916_[Amyelois_transitella]	2	2	2	2.2	90.052	815	963630	1854200	996690	0	0	0		P2
amino acid metabolism	BMN01991	XP_037877641.1	KWMTBOMO01843	Yes	GO:0006508|proteolysis|biological process;GO:0008236|serine-type peptidase activity|molecular function	PREDICTED:_uncharacterized_protein_LOC106127448_[Papilio_xuthus]	8	8	8	12.1	83.904	746	7990200	20776000	4238200	1885500	8371800	5010500	0.330699	1.11217
ATPase	BMN15782	XP_037875736.1	KWMTBOMO14546	Yes	GO:0033180|proton0transporting V0type ATPase, V1 domain|cellular component;GO:0046933|proton-transporting ATP synthase activity, rotational mechanism|molecular function;GO:0046961|proton-transporting ATPase activity, rotational mechanism|molecular function;GO:1902600|proton transmembrane transport|biological process	PREDICTED:_uncharacterized_protein_LOC106115633_isoform_X1_[Papilio_xuthus]	3	3	3	7.2	44.701	402	3613200	4475000	2266700	0	0	0		P2
Protein of unknown function (DUF3421)	BMN17040	XP_004922088.1	KWMTBOMO15721	No		PREDICTED:_uncharacterized_protein_LOC106110629_[Papilio_polytes]	9	9	9	47.2	26.661	248	226200000	230100000	186760000	0	35199000	0		2.60638
Haemolymph juvenile hormone binding protein (JHBP)	BMN02940	NP_001036947.1	KWMTBOMO02701	Yes		PREDICTED:_juvenile_hormone_binding_protein_an-0147_isoform_X1_[Bombyx_mori]	5	5	5	26.9	28.453	249	41598000	37761000	11550000	441340	962490	818130	0.0351643	5.35452
carbohydrate metabolism	BMN02931	XP_004930218.1	KWMTBOMO02696	Yes		PREDICTED:_uncharacterized_protein_LOC106100834_[Papilio_polytes]	10	10	10	19.5	91.42	831	14159000	5480100	2464400	14177000	31098000	3827000	0.35873	-1.15151
-	BMN01317	XP_028040846.1	KWMTBOMO01213	Yes		PREDICTED:_uncharacterized_protein_LOC105842655_[Bombyx_mori]	2	2	2	11.5	22.335	208	13894000	22393000	10251000	0	0	0		P2
-	BMN08938	XP_004922635.1	KWMTBOMO08316	Yes	GO:0005198|structural molecule activity|molecular function;GO:0005576|extracellular region|cellular component	PREDICTED:_uncharacterized_protein_LOC105842476_[Bombyx_mori]	2	2	2	13.4	26.872	239	7209100	2511700	41041000	0	0	0		P2
serine proteinase	BMN06672	XP_037869863.1	KWMTBOMO06279	Yes	GO:0004252|serine0type endopeptidase activity|molecular function;GO:0006508|proteolysis|biological process	PREDICTED:_uncharacterized_protein_LOC105841272_[Bombyx_mori]	5	5	5	15.1	49.768	444	6784600	2786000	3856400	0	0	0		P2
Insect pheromone/odorant binding protein domains.	BMN02842	XP_004932340.1	KWMTBOMO02603	Yes	GO:0005549|odorant binding|molecular function	PREDICTED:_uncharacterized_protein_LOC105387556_[Plutella_xylostella]	6	6	6	41.3	15.803	143	76254000	108320000	59327000	0	0	0		P2
Transcription	BMN17675	XP_004923446.1	KWMTBOMO16331	Yes		PREDICTED:_uncharacterized_protein_LOC105386011_[Plutella_xylostella]	6	6	6	60.5	12.834	114	209040000	581120000	184890000	0	0	0		P2
cuticular protein	BMN09500	XP_028035804.1	KWMTBOMO08845	Yes	GO:0005576|extracellular region|cellular component;GO:0006030|chitin metabolic process|biological process;GO:0008061|chitin binding|molecular function	PREDICTED:_uncharacterized_protein_LOC105381104_[Plutella_xylostella]	5	5	5	21.1	31.745	280	116860000	136600000	88952000	0	0	0		P2
protein modification	BMN13542	XP_034833510.1	KWMTBOMO12607	No	GO:0005515|protein binding|molecular function	PREDICTED:_uncharacterized_protein_LOC103519968_isoform_X3_[Diaphorina_citri]	7	7	7	69.7	179.11	1597	20310000	53825000	15920000	1032500	34131000	4155000	0.348959	1.1956
carbohydrate metabolism	BMN07701	XP_028037759.1	KWMTBOMO07206	Yes	GO:0003824|catalytic activity|molecular function;GO:0005576|extracellular region|cellular component;GO:0005975|carbohydrate metabolic process|biological process;GO:0006030|chitin metabolic process|biological process;GO:0008061|chitin binding|molecular function	PREDICTED:_uncharacterized_protein_LOC101746257_[Bombyx_mori]	3	3	3	5.5	55.973	493	6372400	18027000	5981300	0	0	0		P2
-	BMN15375	XP_004923786.2	KWMTBOMO14336	No		PREDICTED:_uncharacterized_protein_LOC101746235_[Bombyx_mori]	4	4	4	16.1	32.407	299	36785000	59725000	21840000	0	0	0		P2
Low-density lipoprotein receptor domain class A		P_KWMTBOMO00578	KWMTBOMO00578	No	GO:0005515|protein binding|molecular function	PREDICTED:_uncharacterized_protein_LOC101745012_[Bombyx_mori]	4	4	4	13.3	39.676	347	13698000	4857400	0	0	0	0		P2
Laminin B domain(HSPG2)		P_KWMTBOMO00576	KWMTBOMO00576	No	GO:0005515|protein binding|molecular function	PREDICTED:_uncharacterized_protein_LOC101745012_[Bombyx_mori]	16	16	16	24.3	117.96	1085	21523000	2351800	6420600	0	0	0		P2
anatomical structure morphogenesis(HSPG2)		P_KWMTBOMO00575	KWMTBOMO00575	No		PREDICTED:_uncharacterized_protein_LOC101745012_[Bombyx_mori]	3	3	3	9.1	46.388	429	21535000	4836800	4687200	0	0	0		P2
Chromatin organization modifier domain(Chro)	BMN04740	XP_028042782.1	KWMTBOMO04458	No		PREDICTED:_uncharacterized_protein_LOC101744580_[Bombyx_mori]	2	2	2	3.5	94.543	869	1277300	1137600	949730	0	0	0		P2
GTPase activity	BMN03241	XP_004930037.1	KWMTBOMO02966	No	GO:0003924|GTPase activity|molecular function;GO:0005525|GTP binding|molecular function	PREDICTED:_uncharacterized_protein_LOC101744237_[Bombyx_mori]	10	10	10	6.6	241.51	2111	3570900	3319700	2625500	0	0	0		P2
ATP metabolism	BMN12174	NP_001040233.1	KWMTBOMO11351	No	GO:0005524|ATP binding|molecular function;GO:0015986|ATP synthesis coupled proton transport|biological process;GO:0032559|adenyl ribonucleotide binding|molecular function;GO:0045261|proton-transporting ATP synthase complex, catalytic core F(1)|cellular component;GO:0046034|ATP metabolic process|biological process;GO:0046933|proton-transporting ATP synthase activity, rotational mechanism|molecular…	ATP_synthase_[Bombyx_mori]	12	12	12	26.9	59.657	553	24244000	26816000	11119000	561110	488070	0	0.0486103	5.30413
Immunity		XP_037876368.1	KWMTBOMO15262	Yes		PREDICTED:_uncharacterized_protein_LOC101743760_[Bombyx_mori]	13	13	7	68.8	24.383	208	2212100000	2701700000	1336700000	784240000	3470400000	347610000	0.629963	0.441632
-	BMN01339	XP_028040666.1	KWMTBOMO01229	Yes		PREDICTED:_uncharacterized_protein_LOC101743420_[Bombyx_mori]	2	2	2	19.4	17.379	160	15586000	25337000	12093000	0	0	0		P2
serine proteinase		XP_021203300.1	KWMTBOMO12407	Yes	GO:0004252|serine0type endopeptidase activity|molecular function;GO:0006508|proteolysis|biological process	PREDICTED:_uncharacterized_protein_LOC101742340_isoform_X2_[Bombyx_mori]	15	15	15	26.2	89.052	782	36743000	40434000	30626000	0	0	0		P2
Haemolymph juvenile hormone binding protein (JHBP)	BMN09914	XP_012548877.1	KWMTBOMO09261	Yes		PREDICTED:_uncharacterized_protein_LOC101740352_[Bombyx_mori]	1	1	1	12.8	17.059	156	0	0	0	2322800	5361200	2403600		P7
regulation of response to stimulus	BMN14059	XP_037874813.1	KWMTBOMO13101	No	GO:0005509|calcium ion binding|molecular function;GO:0005886|plasma membrane|cellular component;GO:0007155|cell adhesion|biological process;GO:0016020|membrane|cellular component	PREDICTED:_uncharacterized_protein_LOC101739891_isoform_X2_[Bombyx_mori]	2	2	2	1.4	226.04	2065	7721100	11853000	5526200	0	3435300	0		1.28423
Zona pellucida-like domain	BMN00784	XP_037871706.1	KWMTBOMO00730	No		PREDICTED:_uncharacterized_protein_LOC101738839_isoform_X1_[Bombyx_mori]	6	6	6	18.9	38.92	350	89012000	182530000	82635000	0	0	0		P2
-	BMN01078	XP_028039813.1	KWMTBOMO01011	No		PREDICTED:_uncharacterized_protein_LOC101738727_[Bombyx_mori]	5	5	5	13.6	48.831	449	10452000	23909000	25128000	0	0	532340		5.21917
-	BMN09248	XP_012547957.1	KWMTBOMO08607	No	GO:0003676|nucleic acid binding|molecular function	PREDICTED:_uncharacterized_protein_LOC101738399_isoform_X3_[Bombyx_mori]	4	4	4	18.9	39.248	359	13536000	16260000	15029000	0	0	0		P2
Sulfatase	BMN05401	XP_028031012.1	KWMTBOMO05106	Yes	GO:0003824|catalytic activity|molecular function;GO:0008484|sulfuric ester hydrolase activity|molecular function	PREDICTED:_uncharacterized_protein_LOC101737480_[Bombyx_mori]	4	3	3	7.7	58.722	522	0	1917000	1276900	970960	158150	861120	0.105128	1.26735
Haemolymph juvenile hormone binding protein (JHBP)	BMN14620	XP_021209319.2	KWMTBOMO13652	Yes		PREDICTED:_uncharacterized_protein_LOC101736744_[Bombyx_mori]	6	6	6	34.4	27.103	241	100140000	7840000	85167000	0	0	0		P2
-	BMN14619	XP_037875520.1	KWMTBOMO13651	No		PREDICTED:_uncharacterized_protein_LOC101736744_[Bombyx_mori]	4	4	4	31.8	17.136	148	39029000	40898000	42636000	0	0	0		P2
Domain of unknown function (DUF4803)	BMN04581	XP_028032730.1	KWMTBOMO04264	Yes		PREDICTED:_uncharacterized_protein_LOC101735738_isoform_X2_[Bombyx_mori]	7	7	7	15.7	66.108	581	5603600	5950700	1390000	0	0	0		P2
protein modification	BMN07190	XP_004932964.1	KWMTBOMO06740	No	GO:0005515|protein binding|molecular function;GO:0005634|nucleus|cellular component;GO:0006511|ubiquitin-dependent protein catabolic process|biological process;GO:0007275|multicellular organism development|biological process	PREDICTED:_uncharacterized_protein_LOC101735671_isoform_X2_[Bombyx_mori]	10	10	10	36.6	35.272	303	68994000	20559000	27352000	0	0	0		P2
carbohydrate metabolism	BMN05750	XP_037869383.1	KWMTBOMO05438	Yes		PREDICTED:_uncharacterized_protein_LOC101735378_[Bombyx_mori]	5	5	5	20.6	39.256	344	26179000	28696000	51327000	0	0	0		P2
carbohydrate metabolism	BMN10950	XP_028043767.1	KWMTBOMO10213	Yes	GO:0004553|hydrolase activity, hydrolyzing O0glycosyl compounds|molecular function;GO:0005975|carbohydrate metabolic process|biological process	PREDICTED:_myrosinase_1-like_[Bombyx_mori]	14	13	13	32.4	57.861	506	64078000	67262000	50871000	2280400	864280	0	0.00280142	5.27159
Transcription	BMN07810	XP_004925541.1	KWMTBOMO07306	Yes		PREDICTED:_uncharacterized_protein_LOC100500745_[Bombyx_mori]	5	5	5	40	12.313	110	226900000	215570000	223610000	0	0	8186500		4.76134
Domain of unknown function (DUF4774)	BMN14289	XP_028040214.1	KWMTBOMO13341	No		PREDICTED:_uncharacterized_protein_LOC100327241_isoform_X1_[Bombyx_mori]	7	7	7	11.5	79.638	728	41525000	64394000	25548000	0	1045500	0		5.3894
carbohydrate metabolism		XP_004925058.2	KWMTBOMO12754	Yes	GO:0004553|hydrolase activity, hydrolyzing O0glycosyl compounds|molecular function;GO:0005975|carbohydrate metabolic process|biological process	PREDICTED:_uncharacterized_family_31_glucosidase_KIAA1161-like_[Papilio_polytes]	4	3	3	8.9	60.606	540	0	0	0	2223700	2069500	2436500		P7
carbohydrate metabolism	BMN13718	XP_004925073.3	KWMTBOMO12774	Yes	GO:0004553|hydrolase activity, hydrolyzing O0glycosyl compounds|molecular function;GO:0005975|carbohydrate metabolic process|biological process	PREDICTED:_uncharacterized_family_31_glucosidase_KIAA1161_[Bombyx_mori]	27	27	26	59.9	70.63	619	759290000	902140000	738310000	545580000	1008000000	488970000	0.527467	0.232507
carbohydrate metabolism	BMN12817	XP_037874170.1	KWMTBOMO12019	No	GO:0003978|UDP0glucose 40epimerase activity|molecular function;GO:0006012|galactose metabolic process|biological process	PREDICTED:_UDP-glucose_4-epimerase_isoform_X2_[Amyelois_transitella]	3	3	3	11.2	39.241	356	4701400	2977300	2330200	0	0	0		P2
protein modification	BMN05110	XP_004923672.2	KWMTBOMO04806	No	GO:0008641|ubiquitin0like modifier activating enzyme activity|molecular function	PREDICTED:_ubiquitin-like_modifier-activating_enzyme_1_isoform_X1_[Papilio_machaon]	12	12	12	15	116.27	1043	10543000	6667500	11101000	0	0	0		P2
amino acid metabolism	BMN02874	XP_004932329.1	KWMTBOMO02630	No	GO:0004843|thiol0dependent ubiquitin0specific protease activity|molecular function;GO:0006511|ubiquitin-dependent protein catabolic process|biological process	PREDICTED:_ubiquitin_carboxyl-terminal_hydrolase_[Bombyx_mori]	6	6	6	33.5	25.411	230	14751000	13820000	11961000	0	0	0		P2
Tumour protein D52 family(TPD52L2)	BMN03101	XP_004930117.1	KWMTBOMO02836	No		PREDICTED:_tumor_protein_D54_isoform_X3_[Plutella_xylostella]	3	3	3	17.2	20.157	186	1602200	8830700	4132500	0	0	0		P2
Tubulin	BMN06493	XP_012548036.1	KWMTBOMO06135	No	GO:0003924|GTPase activity|molecular function;GO:0005525|GTP binding|molecular function;GO:0005874|microtubule|cellular component;GO:0007017|microtubule-based process|biological process	PREDICTED:_tubulin_beta_chain-like_[Papilio_xuthus]	15	15	10	42.1	51.227	456	167540000	151790000	97212000	0	0	0		P2
amino acid metabolism	BMN17732	XP_028030691.1	KWMTBOMO16383	No	GO:0004252|serine0type endopeptidase activity|molecular function;GO:0006508|proteolysis|biological process	PREDICTED:_transmembrane_protease_serine_11A-like_[Bombyx_mori]	9	9	9	23.1	94.786	851	73289000	73031000	63212000	0	0	0		P2
Zinc-binding domain present in Lin-11, Isl-1, Mec-3.	BMN04567	XP_028032697.1	KWMTBOMO04249	No		PREDICTED:_transforming_growth_factor_beta-1-induced_transcript_1_protein_isoform_X1_[Bombyx_mori]	7	7	7	40.6	19.82	180	25054000	8756700	1162500	9873300	6797300	5376700	0.580364	0.665648
p25-alpha(TPPP)	BMN00619	XP_004933177.1	KWMTBOMO06611	No		PREDICTED:_TPPP_family_protein_CG45057-like_[Amyelois_transitella]	5	5	5	22	22.28	205	6665900	7571800	6602100	0	0	0		P2
Protein kinase C conserved region 2 (CalB)(TOLLIP)	BMN09005	XP_037871305.1	KWMTBOMO08377	No	GO:0005515|protein binding|molecular function	PREDICTED:_toll-interacting_protein-like_[Bombyx_mori]	2	2	2	9.3	29.234	269	20225000	27516000	11956000	0	0	0		P2
Pyridine nucleotide-disulphide oxidoreductase, dimerisation domain(TXNRD2)	BMN06334	XP_037869122.1	KWMTBOMO05993	No	GO:0004791|thioredoxin0disulfide reductase activity|molecular function;GO:0009055|electron transfer activity|molecular function;GO:0016491|oxidoreductase activity|molecular function;GO:0016668|oxidoreductase activity, acting on a sulfur group of donors, NAD(P) as acceptor|molecular function;GO:0045454|cell redox homeostasis|biological process;GO:0050660|flavin adenine dinucleotide binding|molecul…	PREDICTED:_thioredoxin_reductase_1,_mitochondrial_isoform_X2_[Bombyx_mori]	9	9	9	22.9	53.074	494	18675000	17555000	4872800	11597000	20425000	12030000	0.861275	-0.0999708
cellular macromolecule metabolism	BMN13596	XP_004929712.1	KWMTBOMO12659	No	GO:0005524|ATP binding|molecular function;GO:0006457|protein folding|biological process;GO:0051082|unfolded protein binding|molecular function	PREDICTED:_T-complex_protein_1_subunit_gamma_[Amyelois_transitella]	4	4	4	8.3	59.126	540	1773900	1434400	0	0	0	0		P2
protein modification	BMN16107	XP_004925108.2	KWMTBOMO14887	No	GO:0005524|ATP binding|molecular function;GO:0006457|protein folding|biological process;GO:0051082|unfolded protein binding|molecular function	PREDICTED:_T-complex_protein_1_subunit_eta_isoform_X2_[Papilio_xuthus]	3	3	3	9	58.688	542	1962800	366840	0	0	0	0		P2
protein modification	BMN00867	XP_004933262.1	KWMTBOMO00793	No	GO:0005524|ATP binding|molecular function;GO:0006457|protein folding|biological process;GO:0051082|unfolded protein binding|molecular function	PREDICTED:_T-complex_protein_1_subunit_epsilon_[Amyelois_transitella]	3	3	3	8.7	58.77	542	1988900	2191700	2511200	0	589250	0		1.92048
protein localization	BMN06924	XP_021207147.1	KWMTBOMO06523	No	GO:0006886|intracellular protein transport|biological process	PREDICTED:_target_of_Myb_protein_1_[Amyelois_transitella]	6	6	6	18.6	50.62	468	2164200	22424000	7441000	964010	0	0		3.46923
Acyl-coenzyme A:6-aminopenicillanic acid acyl-transferase	BMN00019	XP_028033174.1	KWMTBOMO00019	Yes		PREDICTED:_tan_protein_isoform_X1_[Bombyx_mori]	3	3	3	7.6	45.647	407	2252300	702780	1823500	0	0	0		P2
Sugar (and other) transporter	BMN03493	XP_004925275.1	KWMTBOMO03205	No		PREDICTED:_synaptic_vesicle_glycoprotein_2B-like_[Amyelois_transitella]	1	1	1	2.3	41.075	385	0	0	0	6128900	1905500	0		P7
protein modification	BMN07243	XP_004932936.1	KWMTBOMO06787	No	GO:0008641|ubiquitin0like modifier activating enzyme activity|molecular function;GO:0016925|protein sumoylation|biological process;GO:0019948|SUMO activating enzyme activity|molecular function	PREDICTED:_SUMO-activating_enzyme_subunit_2_[Amyelois_transitella]	3	3	3	4.6	67.003	608	993400	2275400	0	0	0	0		P2
Stathmin family(STMN1)	BMN01809	NP_001040215.1	KWMTBOMO01666	No	GO:0031110|regulation of microtubule polymerization or depolymerization|biological process	PREDICTED:_stathmin_isoform_X1_[Bombyx_mori]	5	5	5	17.3	38.375	335	20508000	18541000	15765000	0	0	0		P2
RNA recognition motif	BMN03452	XP_012546181.1	KWMTBOMO03169	No	GO:0003676|nucleic acid binding|molecular function;GO:0003729|mRNA binding|molecular function	PREDICTED:_squid_protein_homologue_isoform_X2_[Bombyx_mori]	5	5	5	26.4	32.469	303	91806000	72268000	130940000	0	0	0		P2
amino acid metabolism	BMN13814	XP_004924801.2	KWMTBOMO12867	No	GO:0006597|spermine biosynthetic process|biological process;GO:0016768|spermine synthase activity|molecular function	PREDICTED:_spermine_synthase_[Amyelois_transitella]	4	4	4	14.5	42.414	372	5374700	6202800	2365300	773650	197770	0	0.0714986	3.25832
CAMSAP CH domain(SPTBN1)	BMN11856	XP_037873162.1	KWMTBOMO11045	No	GO:0003779|actin binding|molecular function;GO:0005200|structural constituent of cytoskeleton|molecular function;GO:0005515|protein binding|molecular function;GO:0008091|spectrin|cellular component	PREDICTED:_spectrin_beta_chain_isoform_X2_[Amyelois_transitella]	36	36	36	19.4	268.5	2323	8433500	9266200	5719300	0	0	0		P2
Spectrin repeat(SPTBN5)		XP_037875801.1	KWMTBOMO14882	No	GO:0005515|protein binding|molecular function	PREDICTED:_spectrin_beta_chain,_non-erythrocytic_5_[Bombyx_mori]	2	2	2	7.1	40.781	351	1182600	1683700	1279400	0	0	0		P2
Ca2+ insensitive EF hand(SPTAN1)	BMN09288	XP_021205277.1	KWMTBOMO08648	No	GO:0005509|calcium ion binding|molecular function;GO:0005515|protein binding|molecular function	PREDICTED:_spectrin_alpha_chain_isoform_X1_[Bombyx_mori]	61	61	61	31.1	273.44	2392	21763000	28736000	16484000	0	0	0		P2
lipid binding	BMN02314	XP_004930969.1	KWMTBOMO02103	No	GO:0015031|protein transport|biological process;GO:0035091|phosphatidylinositol binding|molecular function	PREDICTED:_sorting_nexin-20_[Papilio_xuthus]	5	5	5	26.7	28.45	251	28400000	47481000	24590000	0	0	0		P2
Potassium chloride symporter activity. It is involved in the biological process described with ion transport		XP_012549160.1	KWMTBOMO02946	No	GO:0005887|integral component of plasma membrane|cellular component;GO:0006811|ion transport|biological process;GO:0015379|potassium:chloride symporter activity|molecular function;GO:0016020|membrane|cellular component;GO:0022857|transmembrane transporter activity|molecular function;GO:0071477|cellular hypotonic salinity response|biological process;GO:1902476|chloride transmembrane transport|biol…	PREDICTED:_solute_carrier_family_12_member_4_isoform_X1_[Bombyx_mori]	2	2	2	6.6	56.001	497	0	0	0	0	993270	2546600		P7
protein localization	BMN02589	XP_028039784.1	KWMTBOMO02347	No	GO:0005515|protein binding|molecular function;GO:0006886|intracellular protein transport|biological process	PREDICTED:_signal_transducing_adapter_molecule_2_[Bombyx_mori]	2	2	2	11.3	40.78	381	4650100	1717700	1819600	0	0	0		P2
SH3-binding, glutamic acid-rich protein	BMN14240	XP_004926516.1	KWMTBOMO13295	No		PREDICTED:_SH3_domain-binding_glutamic_acid-rich_protein_homolog_isoform_X1_[Papilio_polytes]	2	2	2	8.7	31.593	286	4128900	3488000	1545500	0	0	0		P2
lipid binding	BMN06294	XP_028035570.1	KWMTBOMO05952	No	GO:0000062|fatty0acyl0CoA binding|molecular function	acyl-CoA_binding_protein-like_[Bombyx_mori]	6	6	6	62.4	9.6877	85	7228600000	6343600000	6399400000	216090000	183600000	118610000	2.29116e-05	5.26802
serine proteinase	BMN10197	XP_004928957.1	KWMTBOMO09506	Yes		PREDICTED:_serine_proteinase_stubble-like_[Amyelois_transitella]	3	3	3	24.3	21.007	185	60491000	78259000	28337000	0	0	0		P2
serine proteinase	BMN00883	XP_028028728.1	KWMTBOMO00821	No	GO:0004252|serine0type endopeptidase activity|molecular function;GO:0006508|proteolysis|biological process	PREDICTED:_serine_proteinase_stubble_[Bombyx_mori]	3	3	3	3.5	111.82	1019	2260800	1174300	0	0	0	0		P2
serine proteinase	BMN03673	XP_021206506.2	KWMTBOMO03334	Yes	GO:0004252|serine0type endopeptidase activity|molecular function;GO:0006508|proteolysis|biological process	PREDICTED:_serine_protease-like_protein_isoform_X1_[Bombyx_mori]	10	10	10	46	34.67	309	66103000	70316000	66128000	1029500	0	0		6.03521
serine proteinase	BMN13329	XP_004925630.1	KWMTBOMO12408	Yes	GO:0004252|serine0type endopeptidase activity|molecular function;GO:0006508|proteolysis|biological process	PREDICTED:_serine_protease_snake-like_[Bombyx_mori]	12	12	12	26.2	65.008	573	25375000	50621000	17116000	0	0	0		P2
Inhibitor	BMN09608	XP_012547703.1	KWMTBOMO08957	Yes	GO:0005615|extracellular space|cellular component	PREDICTED:_serine_protease_inhibitor_6_isoform_X1_[Bombyx_mori]	6	6	6	16.7	46.42	413	14816000	9641300	8030400	8726200	28718000	10710000	0.478068	-0.567768
Inhibitor	BMN04187	XP_037867815.1	KWMTBOMO03899	Yes	GO:0005615|extracellular space|cellular component	PREDICTED:_serine_protease_inhibitor_3_isoform_X1_[Bombyx_mori]	19	19	19	50.4	51.598	458	270300000	192000000	213450000	0	0	0		P2
carbohydrate metabolism	BMN07575	XP_028030280.1	KWMTBOMO07103	No	GO:0003824|catalytic activity|molecular function;GO:0005975|carbohydrate metabolic process|biological process;GO:0006108|malate metabolic process|biological process;GO:0016491|oxidoreductase activity|molecular function;GO:0016615|malate dehydrogenase activity|molecular function;GO:0016616|oxidoreductase activity, acting on the CH-OH group of donors, NAD or NADP as acceptor|molecular function;GO:0…	cytosolic_malate_dehydrogenase_[Bombyx_mori]	13	13	13	48	35.463	331	109120000	123760000	108160000	3746900	2943700	2796800	2.5924e-05	5.16778
serine proteinase	BMN10196	XP_004928956.2	KWMTBOMO09504	Yes	GO:0004252|serine0type endopeptidase activity|molecular function;GO:0006508|proteolysis|biological process	PREDICTED:_serine_protease_gd-like_[Bombyx_mori]	11	11	10	27.8	54.698	485	55843000	39506000	30997000	0	0	0		P2
serine proteinase	BMN10199	XP_037872202.1	KWMTBOMO09508	Yes	GO:0004252|serine0type endopeptidase activity|molecular function;GO:0006508|proteolysis|biological process	PREDICTED:_serine_protease_gd-like_[Bombyx_mori]	6	5	5	13.9	56.234	497	7371000	538300	5643400	0	0	0		P2
serine proteinase	BMN17717	XP_012553157.1	KWMTBOMO16366	Yes	GO:0004252|serine0type endopeptidase activity|molecular function;GO:0006508|proteolysis|biological process	PREDICTED:_serine_protease_easter-like_[Bombyx_mori]	14	14	14	43.9	45.987	431	95800000	73286000	76194000	0	0	0		P2
amino acid metabolism	BMN11189	XP_012551201.1	KWMTBOMO10416	No	GO:0003824|catalytic activity|molecular function;GO:0004372|glycine hydroxymethyltransferase activity|molecular function;GO:0019264|glycine biosynthetic process from serine|biological process;GO:0030170|pyridoxal phosphate binding|molecular function;GO:0035999|tetrahydrofolate interconversion|biological process	PREDICTED:_serine_hydroxymethyltransferase_isoform_X1_[Bombyx_mori]	4	4	4	15.5	43.143	394	1842200	2599400	1266800	0	2324600	0		-0.288859
phosphate metabolism	BMN17085	XP_004922104.1	KWMTBOMO15769	No	GO:0005515|protein binding|molecular function	PREDICTED:_serine/threonine-protein_phosphatase_PP2A_65_kDa_regulatory_subunit_[Papilio_polytes]	3	3	3	5.4	65.379	590	4191200	4139700	5339200	0	0	0		P2
RNA recognition motif	BMN10077	XP_028034580.1	KWMTBOMO09390	No	GO:0003676|nucleic acid binding|molecular function;GO:0003723|RNA binding|molecular function	PREDICTED:_serine/arginine-rich_splicing_factor_1A_[Bombyx_mori]	2	2	2	12.1	23.666	215	4306900	2482300	1613200	0	0	0		P2
serine proteinase	BMN03664	XP_037297018.1	KWMTBOMO05167	Yes	GO:0004252|serine0type endopeptidase activity|molecular function;GO:0006508|proteolysis|biological process	PREDICTED:_trypsin_delta/gamma-like_[Bombyx_mori]	4	4	4	18.7	27.921	267	14058000	4983700	11339000	0	6488100	0		0.642325
nucleic acid metabolism		XP_004923158.1	KWMTBOMO14478	No	GO:0003723|RNA binding|molecular function;GO:0006364|rRNA processing|biological process;GO:0008168|methyltransferase activity|molecular function	PREDICTED:_rRNA_2'-O-methyltransferase_fibrillarin_[Amyelois_transitella]	2	2	2	29.5	10.439	95	25651000	4331200	15318000	0	0	0		P2
nucleic acid metabolism	BMN15558	XP_004923158.1	KWMTBOMO14479	No	GO:0003723|RNA binding|molecular function;GO:0006364|rRNA processing|biological process;GO:0008168|methyltransferase activity|molecular function	PREDICTED:_rRNA_2'-O-methyltransferase_fibrillarin_[Amyelois_transitella]	4	4	4	25.9	15.77	158	10391000	7795900	6304700	0	0	0		P2
-	BMN16443	XP_028033821.1	KWMTBOMO15159	No	GO:0030176|integral component of endoplasmic reticulum membrane|cellular component	PREDICTED:_ribosome-binding_protein_1_isoform_X1_[Bombyx_mori]	4	4	4	4.9	100.89	913	2583100	2322500	2533400	0	0	0		P2
Ribonuclease	BMN07519	XP_028030747.1	KWMTBOMO07057	Yes	GO:0003723|RNA binding|molecular function;GO:0033897|ribonuclease T2 activity|molecular function	PREDICTED:_ribonuclease_Oy_[Papilio_machaon]	6	6	6	33.2	31.013	262	15243000	4010800	7976800	9078300	2768100	4100400	0.379241	0.771962
ATP_synthase	BMN04270	NP_001040451.1	KWMTBOMO03975	No	GO:0033178|proton0transporting two0sector ATPase complex, catalytic domain|cellular component;GO:0046961|proton-transporting ATPase activity, rotational mechanism|molecular function;GO:1902600|proton transmembrane transport|biological process	vacuolar_ATP_synthase_subunit_E_[Bombyx_mori]	9	9	9	35.8	26.146	226	213930000	174670000	168650000	2158200	10742000	2614200	0.000237007	5.16664
Regulator of chromosome condensation (RCC1) repeat(RCC1)	BMN15561	XP_028027554.1	KWMTBOMO14483	No		PREDICTED:_regulator_of_chromosome_condensation-like_[Papilio_xuthus]	7	7	7	15.4	58.432	552	34197000	42429000	19186000	0	0	293010		6.76815
ATP_synthase	BMN12633	NP_001040287.1	KWMTBOMO11809	No	GO:0016471|vacuolar proton0transporting V0type ATPase complex|cellular component;GO:0042626|ATPase-coupled transmembrane transporter activity|molecular function;GO:1902600|proton transmembrane transport|biological process	vacuolar_ATP_synthase_subunit_G_[Bombyx_mori]	3	3	3	35.9	13.685	117	328500000	549520000	290990000	18172000	3834800	11271000	0.00939443	5.13458
SMP-30/Gluconolaconase/LRE-like region(RGN)	BMN14982	XP_004930719.1	KWMTBOMO13984	No		PREDICTED:_regucalcin-like_[Papilio_xuthus]	4	4	4	20.6	33.731	306	5257300	6704200	4953100	0	0	0		P2
aminopeptidase	BMN16812	NP_001296554.1	KWMTBOMO15492	Yes	GO:0008237|metallopeptidase activity|molecular function;GO:0008270|zinc ion binding|molecular function	aminopeptidase_N_precursor_[Bombyx_mori]	44	44	44	57.3	109.23	953	263970000	370580000	225860000	10530000	7581200	7069800	0.00301452	5.09462
carbohydrate metabolism	BMN11610	XP_012547596.2	KWMTBOMO10816	No	GO:0003824|catalytic activity|molecular function;GO:0004736|pyruvate carboxylase activity|molecular function;GO:0005524|ATP binding|molecular function;GO:0006090|pyruvate metabolic process|biological process;GO:0006094|gluconeogenesis|biological process;GO:0009374|biotin binding|molecular function;GO:0046872|metal ion binding|molecular function	PREDICTED:_pyruvate_carboxylase,_mitochondrial_isoform_X1_[Bombyx_mori]	3	3	3	3	129.59	1182	319320	3014100	0	0	0	0		P2
NAD-binding of NADP-dependent 3-hydroxyisobutyrate dehydrogenase(GLYR1)		XP_037871373.1	KWMTBOMO08535	No	GO:0016491|oxidoreductase activity|molecular function;GO:0050661|NADP binding|molecular function;GO:0051287|NAD binding|molecular function;GO:0055114|oxidation-reduction process|biological process	PREDICTED:_putative_oxidoreductase_GLYR1_homolog_isoform_X3_[Papilio_xuthus]	4	4	4	28.7	26.984	254	27397000	36887000	26207000	0	0	0		P2
aminopeptidase	BMN06639	XP_004922257.1	KWMTBOMO06239	No	GO:0004177|aminopeptidase activity|molecular function;GO:0005737|cytoplasm|cellular component;GO:0006508|proteolysis|biological process;GO:0008235|metalloexopeptidase activity|molecular function;GO:0019538|protein metabolic process|biological process;GO:0030145|manganese ion binding|molecular function	PREDICTED:_putative_aminopeptidase_W07G4.4_[Papilio_polytes]	17	17	17	39.4	55.909	510	23958000	14312000	13308000	6369500	11860000	4998300	0.0769597	1.1509
Aldehyde dehydrogenase	BMN05858	XP_004930408.1	KWMTBOMO05535	No	GO:0016491|oxidoreductase activity|molecular function;GO:0016620|oxidoreductase activity, acting on the aldehyde or oxo group of donors, NAD or NADP as acceptor|molecular function;GO:0055114|oxidation-reduction process|biological process	PREDICTED:_putative_aldehyde_dehydrogenase_family_7_member_A1_homolog_[Amyelois_transitella]	5	5	5	13.8	55.578	520	14475000	924680	2063200	3264300	2607100	4071300	0.596132	0.812582
Calponin homology domain(TAGLN3)	BMN05179	XP_004922895.1	KWMTBOMO04875	No	GO:0005515|protein binding|molecular function	transgelin_[Antheraea_yamamai]	12	12	12	70.6	20.744	187	1002800000	1199100000	954590000	22094000	63011000	10140000	0.000182348	5.05053
Electron transfer DM13	BMN16792	XP_028028127.1	KWMTBOMO15469	No		PREDICTED:_protein_Skeletor,_isoforms_D/E_isoform_X1_[Bombyx_mori]	8	8	8	6.6	195.92	1747	2743600	1756100	895680	555420	211280	249660	0.0552864	2.40831
Fascin domain(FSCN1)	BMN10758	XP_028032348.1	KWMTBOMO10023	No	GO:0007015|actin filament organization|biological process;GO:0030674|protein binding, bridging|molecular function;GO:0051015|actin filament binding|molecular function	PREDICTED:_protein_singed_[Plutella_xylostella]	5	5	5	11.2	56.761	511	4284300	2609800	1430300	0	0	0		P2
Sec1 family(STXBP1)	BMN09436	XP_004928610.1	KWMTBOMO08785	No	GO:0006904|vesicle docking involved in exocytosis|biological process;GO:0016192|vesicle-mediated transport|biological process	PREDICTED:_protein_ROP_[Amyelois_transitella]	2	2	2	3.8	59.837	522	2479400	3047500	0	0	0	0		P2
phosphate metabolism		XP_037869445.1	KWMTBOMO05523	No	GO:0003824|catalytic activity|molecular function;GO:0004722|protein serine/threonine phosphatase activity|molecular function;GO:0006470|protein dephosphorylation|biological process;GO:0043169|cation binding|molecular function	PREDICTED:_protein_piccolo-like_[Bombyx_mori]	2	2	2	7.6	32.456	291	4031600	0	2492100	0	0	0		P2
-	BMN05837	XP_037869445.1	KWMTBOMO05522	No		PREDICTED:_protein_piccolo-like_[Bombyx_mori]	6	6	6	5.1	167.12	1554	1737900	1621800	0	0	0	0		P2
cuticular protein	BMN14118	XP_012550748.2	KWMTBOMO13166	Yes	GO:0042302|structural constituent of cuticle|molecular function	PREDICTED:_protein_lethal(3)malignant_blood_neoplasm_1_[Bombyx_mori]	3	3	3	8	61.524	563	3620000	7250500	3147400	0	0	0		P2
Class II Aldolase and Adducin N-terminal domain(add-1)	BMN16080	XP_037875857.1	KWMTBOMO14858	No		PREDICTED:_protein_hu-li_tai_shao_[Bombyx_mori]	5	5	5	4.7	155.34	1379	1956900	4188800	1394700	0	0	0		P2
Uncharacterized conserved protein (DUF2181)(FAM151B)	BMN07455	XP_004929409.1	KWMTBOMO06995	Yes		PREDICTED:_protein_FAM151A_isoform_X2_[Papilio_xuthus]	3	3	3	13.8	30.969	283	2879600	0	2297100	0	0	0		P2
DNA binding(DEK)	BMN12841	XP_021203094.2	KWMTBOMO12037	No		PREDICTED:_protein_DEK_isoform_X2_[Papilio_xuthus]	4	4	4	11.7	54.231	496	3796100	16011000	2467900	0	0	0		P2
FERM N-terminal domain(EPB41L2)	BMN13204	XP_037873990.1	KWMTBOMO12304	No	GO:0003779|actin binding|molecular function;GO:0005198|structural molecule activity|molecular function;GO:0005856|cytoskeleton|cellular component	PREDICTED:_protein_4.1_homolog_[Papilio_xuthus]	12	12	12	6.2	277.71	2565	679910	1802100	468250	0	0	0		P2
proteasome	BMN09892	XP_004923023.1	KWMTBOMO09236	No	GO:0004298|threonine0type endopeptidase activity|molecular function;GO:0005839|proteasome core complex|cellular component;GO:0051603|proteolysis involved in cellular protein catabolic process|biological process	PREDICTED:_proteasome_subunit_beta_type-6_[Papilio_machaon]	3	3	3	13.3	24.16	225	6527200	0	7474100	0	0	0		P2
Inhibitor	BMN03254	XP_004930028.1	KWMTBOMO02992	No		PREDICTED:_proteasome_inhibitor_PI31_subunit_[Plutella_xylostella]	1	1	1	2.8	31.311	282	0	0	0	15311000	8360400	20827000		P7
motif in proteasome subunits, Int-6, Nip-1 and TRIP-15(PSMD12)	BMN11021	XP_012545563.1	KWMTBOMO10283	No		PREDICTED:_proteasome_26S_non-ATPase_subunit_12_isoform_X1_[Bombyx_mori]	4	4	4	8.9	51.705	450	1617600	3778600	3634300	0	0	0		P2
phosphate metabolism	BMN00530	XP_037868433.1	KWMTBOMO00499	Yes	GO:0003993|acid phosphatase activity|molecular function	PREDICTED:_prostatic_acid_phosphatase-like_[Bombyx_mori]	3	3	3	8.9	46.867	403	3471200	716610	1261700	0	0	0		P2
Prostaglandin reductase(PTGR1)	BMN04929	XP_004932223.1	KWMTBOMO04636	No	GO:0005737|cytoplasm|cellular component;GO:0016491|oxidoreductase activity|molecular function;GO:0032440|2-alkenal reductase [NAD(P)+] activity|molecular function;GO:0047522|15-oxoprostaglandin 13-oxidase activity|molecular function;GO:0055114|oxidation-reduction process|biological process	PREDICTED:_prostaglandin_reductase_1-like_isoform_X2_[Bombyx_mori]	2	2	2	5.6	36.952	337	1439000	4660800	0	0	0	0		P2
carbohydrate metabolism	BMN02085	XP_004929283.2	KWMTBOMO01923	Yes	GO:0003824|catalytic activity|molecular function;GO:0005515|protein binding|molecular function;GO:0005576|extracellular region|cellular component;GO:0005975|carbohydrate metabolic process|biological process;GO:0006030|chitin metabolic process|biological process;GO:0008061|chitin binding|molecular function;GO:0016810|hydrolase activity, acting on carbon-nitrogen (but not peptide) bonds|molecular f…	PREDICTED:_uncharacterized_protein_LOC106143014_[Amyelois_transitella]	16	16	16	34.7	61.452	539	80456000	90924000	79655000	1061300	5345200	1409500	3.10448e-05	5.00531
-	BMN12416	XP_004922421.1	KWMTBOMO11619	No		PREDICTED:_proline-rich_extensin-like_protein_EPR1_[Amyelois_transitella]	2	2	2	23.2	15.452	138	8598200	27736000	0	0	0	0		P2
Metallopeptidase	BMN05563	XP_004931156.1	KWMTBOMO05258	No		PREDICTED:_proliferation-associated_protein_2G4_[Amyelois_transitella]	3	3	3	9.5	42.137	379	3496400	2755800	1770400	0	0	0		P2
BRO1-like domain(PDCD6IP)	BMN03463	XP_028035164.1	KWMTBOMO03177	No	GO:0005515|protein binding|molecular function	PREDICTED:_programmed_cell_death_6-interacting_protein_[Papilio_xuthus]	11	11	11	16.5	80.655	733	10129000	15192000	6722500	0	0	0		P2
Redoxin		XP_004929891.1	KWMTBOMO00347	No	GO:0005506|iron ion binding|molecular function;GO:0016491|oxidoreductase activity|molecular function;GO:0016705|oxidoreductase activity, acting on paired donors, with incorporation or reduction of molecular oxygen|molecular function;GO:0031418|L-ascorbic acid binding|molecular function;GO:0055114|oxidation-reduction process|biological process	PREDICTED:_procollagen-lysine,2-oxoglutarate_5-dioxygenase_1_isoform_X1_[Bombyx_mori]	4	4	4	17.7	31.945	271	10145000	7169300	7019100	0	0	0		P2
procollagen-lysine 5-dioxygenase activity	BMN00373	XP_004929891.1	KWMTBOMO00345	Yes		PREDICTED:_procollagen-lysine,2-oxoglutarate_5-dioxygenase_1_isoform_X1_[Bombyx_mori]	10	10	10	35.4	50.269	441	20330000	17439000	14400000	0	0	0		P2
Transcription	BMN12873	XP_004925327.1	KWMTBOMO12067	Yes		PREDICTED:_probable_salivary_secreted_peptide_[Amyelois_transitella]	4	4	4	39	13.07	118	28928000	74543000	22086000	10166000	4089200	4940400	0.099178	2.70949
Nuclear transport factor 2 (NTF2) domain(NUTF2)	BMN06206	XP_004923247.2	KWMTBOMO05856	No		PREDICTED:_probable_nuclear_transport_factor_2_isoform_X1_[Papilio_machaon]	3	3	3	37.7	14.767	130	18024000	15321000	10948000	0	9975200	0		0.565699
Aldehyde dehydrogenase	BMN11761	XP_004928272.1	KWMTBOMO10946	No	GO:0004491|methylmalonate0semialdehyde dehydrogenase (acylating) activity|molecular function;GO:0016491|oxidoreductase activity|molecular function;GO:0016620|oxidoreductase activity, acting on the aldehyde or oxo group of donors, NAD or NADP as acceptor|molecular function;GO:0055114|oxidation-reduction process|biological process	PREDICTED:_probable_methylmalonate-semialdehyde_dehydrogenase_[acylating],_mitochondrial_[Plutella_xylostella]	5	5	5	12.8	55.904	522	4795100	3614000	0	1301600	2332100	0	0.09296	1.21051
Asparaginase	BMN11180	XP_021207840.1	KWMTBOMO10407	No	GO:0004067|asparaginase activity|molecular function;GO:0016787|hydrolase activity|molecular function	PREDICTED:_probable_isoaspartyl_peptidase/L-asparaginase_GA20639_isoform_X1_[Bombyx_mori]	9	9	9	39.3	33.977	323	83367000	128860000	59218000	6811500	77444000	0	0.285049	1.10285
aminopeptidase	BMN13162	XP_028039743.1	KWMTBOMO12264	No	GO:0004177|aminopeptidase activity|molecular function;GO:0005737|cytoplasm|cellular component;GO:0006508|proteolysis|biological process;GO:0008235|metalloexopeptidase activity|molecular function;GO:0019538|protein metabolic process|biological process;GO:0030145|manganese ion binding|molecular function	PREDICTED:_probable_aminopeptidase_NPEPL1_[Bombyx_mori]	10	10	10	27.2	55.285	523	10141000	18311000	11383000	24235000	19063000	969910	0.85336	-0.152225
Poly(U)-specific(ENDOU)	BMN03053	XP_004930144.1	KWMTBOMO02805	No	GO:0004521|endoribonuclease activity|molecular function	PREDICTED:_poly(U)-specific_endoribonuclease-D_isoform_X1_[Bombyx_mori]	4	4	4	17	29.807	259	7379300	3672400	10450000	0	0	0		P2
Protein present in Fab1, YOTB, Vac1, and EEA1	BMN12377	XP_004922392.1	KWMTBOMO11571	No	GO:0046872|metal ion binding|molecular function	PREDICTED:_pleckstrin_homology_domain-containing_family_F_member_2_isoform_X2_[Bombyx_mori]	4	4	4	14.8	31.951	284	4512800	9823800	1852300	0	0	0		P2
-	BMN10087	XP_028034562.1	KWMTBOMO09404	No		PREDICTED:_uncharacterized_protein_LOC100862793_isoform_X1_[Bombyx_mori]	4	4	4	17.1	28.783	251	52564000	79030000	34713000	2185600	1371500	0	0.0482895	4.96204
phosphate metabolism	BMN04998	XP_021204462.1	KWMTBOMO04687	No	GO:0004647|phosphoserine phosphatase activity|molecular function;GO:0006564|L-serine biosynthetic process|biological process	PREDICTED:_phosphoserine_phosphatase_[Amyelois_transitella]	2	2	2	11.4	28.267	254	0	4762300	2625100	0	0	0		P2
carbohydrate metabolism	BMN09407	XP_004928620.1	KWMTBOMO08760	No	GO:0004618|phosphoglycerate kinase activity|molecular function;GO:0006096|glycolytic process|biological process	PREDICTED:_phosphoglycerate_kinase_[Amyelois_transitella]	7	7	7	19.3	44.318	415	8215300	9342300	17346000	1570000	0	995190	0.0686924	3.18128
carbohydrate metabolism	BMN01176	XP_004923967.2	KWMTBOMO01089	No	GO:0000287|magnesium ion binding|molecular function;GO:0005975|carbohydrate metabolic process|biological process;GO:0016868|intramolecular transferase activity, phosphotransferases|molecular function;GO:0071704|organic substance metabolic process|biological process	PREDICTED:_phosphoglucomutase_[Amyelois_transitella]	3	3	3	7.3	60.834	559	1769700	4951000	3574700	0	0	0		P2
lipid transport	BMN10407	XP_004928871.1	KWMTBOMO09672	No	GO:0005548|phospholipid transporter activity|molecular function;GO:0015914|phospholipid transport|biological process	PREDICTED:_phosphatidylinositol_transfer_protein_alpha_isoform_[Papilio_polytes]	6	6	6	24.3	31.271	272	9954600	9920900	5899400	0	0	0		P2
Phosphatidylethanolamine-binding protein(PEBP1)	BMN10605	XP_028026818.1	KWMTBOMO09892	No		PREDICTED:_phosphatidylethanolamine-binding_protein_homolog_F40A3.3-like_[Plutella_xylostella]	3	3	3	21.6	20.304	185	21758000	12888000	10098000	0	6291600	0		1.24523
Phosphatidylethanolamine-binding protein	BMN05499	WP_150080793.1	KWMTBOMO09900	No		PREDICTED:_phosphatidylethanolamine_binding_protein_isoform_X1_[Bombyx_mori]	7	7	7	28.9	49.861	446	25838000	26696000	25441000	0	0	1792700		3.85784
MaoC like domain(HSD17B4)	BMN12262	XP_004933409.1	KWMTBOMO11446	No	GO:0016491|oxidoreductase activity|molecular function	PREDICTED:_peroxisomal_multifunctional_enzyme_type_2-like_[Papilio_xuthus]	6	6	6	11.4	77.479	722	2519200	2926900	1959100	0	0	0		P2
Leucine rich repeat C-terminal domain(PXDN)	BMN00301	XP_004929845.2	KWMTBOMO00271	No	GO:0004601|peroxidase activity|molecular function;GO:0006979|response to oxidative stress|biological process;GO:0020037|heme binding|molecular function;GO:0055114|oxidation-reduction process|biological process	PREDICTED:_peroxidasin_isoform_X2_[Bombyx_mori]	3	3	3	2.5	137.15	1210	1906700	3216700	1426400	0	0	0		P2
cuticular protein	BMN09397	XP_004928624.1	KWMTBOMO08752	Yes	GO:0005576|extracellular region|cellular component;GO:0006030|chitin metabolic process|biological process;GO:0008061|chitin binding|molecular function	PREDICTED:_peritrophin-1-like_[Amyelois_transitella]	7	7	7	57.1	24.973	226	132470000	155140000	115660000	0	0	0		P2
carbohydrate metabolism	BMN16884	XP_028028071.1	KWMTBOMO15560	Yes	GO:0004553|hydrolase activity, hydrolyzing O0glycosyl compounds|molecular function;GO:0005975|carbohydrate metabolic process|biological process	PREDICTED:_LOW_QUALITY_PROTEIN:_myrosinase_1-like_[Bombyx_mori]	22	17	11	51.9	58.094	507	491080000	698690000	469520000	15687000	23327000	20708000	0.00187788	4.79616
lipid metabolism	BMN11347	XP_004926673.1	KWMTBOMO10583	No	GO:0052689|carboxylic ester hydrolase activity|molecular function	PREDICTED:_pancreatic_lipase-related_protein_2-like_[Papilio_machaon]	3	3	3	26.6	24.694	222	11841000	34410000	23451000	0	0	0		P2
Hemocyanin	BMN10081	XP_028034533.1	KWMTBOMO09393	No	GO:0016491|oxidoreductase activity|molecular function	prophenoloxidase-1_[Bombyx_mori]	41	40	34	63.2	79.308	685	652210000	753140000	558010000	21916000	37479000	12594000	0.000374937	4.7694
Nup93/Nic96(NUP93)	BMN02420	XP_004930904.1	KWMTBOMO02198	No	GO:0005643|nuclear pore|cellular component;GO:0017056|structural constituent of nuclear pore|molecular function	PREDICTED:_nuclear_pore_complex_protein_Nup93-like_[Amyelois_transitella]	5	5	5	8.7	93.005	820	3002100	396030	240000	0	0	0		P2
Domain present in ubiquitin-regulatory proteins(NSFL1C)	BMN17654	XP_028031226.1	KWMTBOMO16309	No	GO:0005515|protein binding|molecular function	PREDICTED:_NSFL1_cofactor_p47-like_[Bombyx_mori]	2	2	2	6.7	42.2	390	0	2245200	1326100	0	0	0		P2
Aldo/keto reductase	BMN10256	XP_004928930.1	KWMTBOMO09561	No	GO:0016491|oxidoreductase activity|molecular function;GO:0055114|oxidation-reduction process|biological process	aldo-keto_reductase_AKR2E4_[Bombyx_mori]	8	8	8	55.7	23.383	212	416110000	680560000	445830000	4132700	35760000	0	0.0198889	4.68804
amino acid metabolism		XP_037872516.1	KWMTBOMO00332	No	GO:0004222|metalloendopeptidase activity|molecular function;GO:0006508|proteolysis|biological process;GO:0008237|metallopeptidase activity|molecular function	PREDICTED:_neutral_endopeptidase_24.11_isoform_X1_[Bombyx_mori]	5	5	5	22.5	35.347	307	6181800	24547000	10405000	1138000	22107000	0	0.856449	0.238441
lipid metabolism	BMN15110	XP_028034950.1	KWMTBOMO14080	No		PREDICTED:_alpha-esterase_48_isoform_X1_[Bombyx_mori]	25	25	25	27.1	149.58	1335	22333000	20828000	19088000	268350	1521200	654160	3.85771e-05	4.67091
carbohydrate metabolism	BMN15524	NP_001268822.1	KWMTBOMO14447	Yes	GO:0003824|catalytic activity|molecular function;GO:0004553|hydrolase activity, hydrolyzing O-glycosyl compounds|molecular function;GO:0005975|carbohydrate metabolic process|biological process;GO:0030246|carbohydrate binding|molecular function	PREDICTED:_neutral_alpha-glucosidase_AB-like_isoform_X2_[Bombyx_mori]	10	10	10	11.6	103.16	911	6175000	7765700	5484700	5091800	4714400	6272900	0.246538	0.272758
Redoxin	BMN14900	XP_028034042.1	KWMTBOMO13908	Yes	GO:0005576|extracellular region|cellular component;GO:0005615|extracellular space|cellular component	transferrin_precursor_[Bombyx_mori]	41	41	41	71.1	75.75	681	771430000	1016600000	752550000	36661000	34723000	35209000	0.000674269	4.57497
Dihydrodipicolinate synthetase family(NPL)	BMN16286	XP_028031433.1	KWMTBOMO15044	No	GO:0003824|catalytic activity|molecular function;GO:0016829|lyase activity|molecular function	PREDICTED:_N-acetylneuraminate_lyase-like_[Bombyx_mori]	1	1	1	7.4	25.372	229	0	0	0	1054500	0	1356800		P7
-	BMN08615	XP_004927773.1	KWMTBOMO08039	Yes		PREDICTED:_N66_matrix_protein-like_[Plutella_xylostella]	2	2	2	8.3	38.342	336	6470500	712640	2503800	0	0	0		P2
carbohydrate metabolism	BMN13118	XP_028036782.1	KWMTBOMO12236	Yes	GO:0004553|hydrolase activity, hydrolyzing O0glycosyl compounds|molecular function;GO:0005975|carbohydrate metabolic process|biological process	PREDICTED:_myrosinase_1-like_[Bombyx_mori]	13	12	12	26.5	57.47	495	37179000	88716000	30923000	56998000	38748000	72263000	0.86585	-0.0994474
Inhibitor		NP_001037205.1	KWMTBOMO16399	Yes	GO:0005615|extracellular space|cellular component	serpin_5_[Bombyx_mandarina]	14	14	14	46.6	44.391	395	93070000	118180000	66864000	6291200	2313300	3964500	0.00398683	4.46773
Dihydrodipicolinate synthetase family(NPL)	BMN16290	XP_004923368.3	KWMTBOMO15047	No	GO:0003824|catalytic activity|molecular function;GO:0016829|lyase activity|molecular function	PREDICTED:_N-acetylneuraminate_lyase-like_isoform_X1_[Bombyx_mori]	9	9	9	43	32.523	302	76676000	70109000	41461000	2816500	4138200	2525900	0.00530765	4.3115
Ankyrin repeat	BMN01384	XP_004931801.1	KWMTBOMO01271	No	GO:0005515|protein binding|molecular function	PREDICTED:_myotrophin-like_[Amyelois_transitella]	2	2	2	16.4	12.645	116	20102000	51767000	26689000	0	0	0		P2
Myosin head (motor domain)(MYO1H)	BMN05054	XP_021201951.2	KWMTBOMO04757	No	GO:0003774|motor activity|molecular function;GO:0005515|protein binding|molecular function;GO:0005524|ATP binding|molecular function;GO:0016459|myosin complex|cellular component	PREDICTED:_myosin-IB_isoform_X1_[Papilio_xuthus]	9	9	9	11.1	119.05	1032	846000	5833600	2115200	0	668680	0		2.1323
carbohydrate metabolism	BMN02891	XP_037866844.1	KWMTBOMO02649	No	GO:0003824|catalytic activity|molecular function;GO:0016051|carbohydrate biosynthetic process|biological process	PREDICTED:_myosin-2_heavy_chain_[Bombyx_mori]	6	6	6	3.6	281.23	2466	1100200	2124300	321810	0	0	163030		2.85815
BAR(BIN1)	BMN05237	XP_004922931.1	KWMTBOMO04937	No	GO:0005515|protein binding|molecular function;GO:0005737|cytoplasm|cellular component	PREDICTED:_myc_box-dependent-interacting_protein_1_isoform_X1_[Plutella_xylostella]	4	4	4	13.1	46.07	412	7513200	6445200	0	0	0	0		P2
Immunity	BMN07385	NP_001091819.1	KWMTBOMO06899	Yes		putative_defense_protein_precursor_[Bombyx_mori]	7	7	7	48.5	18.482	171	4574200000	6846900000	4770100000	147330000	685690000	16476000	0.00248419	4.25246
-	BMN08887	XP_037871420.1	KWMTBOMO08263	No		PREDICTED:_mucin-2-like_isoform_X1_[Plutella_xylostella]	35	35	35	83.6	453.83	4261	52913000	69516000	43391000	3717300	609470	4533400	0.00248175	4.22614
carboxypeptidase		XP_004921608.1	KWMTBOMO05957	Yes		PREDICTED:_esterase_FE4-like_[Bombyx_mori]	19	19	6	48.8	59.667	533	352740000	412700000	376890000	10990000	48009000	3472900	8.46548e-05	4.19263
aminopeptidase	BMN05197	XP_037868955.1	KWMTBOMO04892	Yes	GO:0008237|metallopeptidase activity|molecular function;GO:0008270|zinc ion binding|molecular function	PREDICTED:_membrane_alanyl_aminopeptidase-like_[Bombyx_mori]	5	5	5	4.6	108.16	945	1322600	1736500	0	1597300	0	1500100	0.93643	-0.0179504
ATP metabolism	BMN06444	NP_001091828.1	KWMTBOMO15758	No	GO:0005524|ATP binding|molecular function;GO:0046034|ATP metabolic process|biological process;GO:1902600|proton transmembrane transport|biological process	vacuolar_ATP_synthase_subunit_B_[Bombyx_mori]	12	12	12	50.3	34.504	314	364010000	334660000	209910000	22713000	23982000	3064000	0.00388597	4.19058
Malic enzyme, N-terminal domain(ME1)	BMN03643	XP_028026077.1	KWMTBOMO03307	No	GO:0004470|malic enzyme activity|molecular function;GO:0004471|malate dehydrogenase (decarboxylating) (NAD+) activity|molecular function;GO:0051287|NAD binding|molecular function;GO:0055114|oxidation-reduction process|biological process	PREDICTED:_malate_dehydrogenase_isoform_X1_[Bombyx_mori]	14	14	14	28.1	70.89	645	29963000	25533000	19676000	0	0	0		P2
carbohydrate metabolism	BMN10164	XP_004928974.1	KWMTBOMO09474	No	GO:0003824|catalytic activity|molecular function;GO:0005975|carbohydrate metabolic process|biological process;GO:0006099|tricarboxylic acid cycle|biological process;GO:0006108|malate metabolic process|biological process;GO:0016491|oxidoreductase activity|molecular function;GO:0016615|malate dehydrogenase activity|molecular function;GO:0016616|oxidoreductase activity, acting on the CH-OH group of …	PREDICTED:_malate_dehydrogenase,_mitochondrial_[Amyelois_transitella]	10	10	10	42.5	35.276	341	45203000	33028000	24307000	1107100	0	0		4.94827
Destabilase	BMN01261	XP_028042436.1	KWMTBOMO01155	Yes	GO:0003796|lysozyme activity|molecular function	PREDICTED:_lysozyme-like_[Amyelois_transitella]	3	3	3	29.9	16.638	154	383760000	471100000	288770000	0	0	0		P2
Destabilase	BMN01185	XP_012543940.1	KWMTBOMO01097	Yes	GO:0003796|lysozyme activity|molecular function	PREDICTED:_lysozyme_2-like_[Bombyx_mori]	2	2	2	10.3	17.573	156	5511700	7457600	8899700	0	0	0		P2
Gamma interferon inducible lysosomal thiol reductase (GILT)(C02D5.2)	BMN15626	XP_012545939.1	KWMTBOMO14681	Yes		PREDICTED:_lysosomal_thiol_reductase_IP30_isoform_X3_[Bombyx_mori]	11	11	11	56.9	23.643	209	70878000	121290000	60772000	164920000	49511000	161000000	0.388164	-0.569753
carbohydrate metabolism	BMN06454	XP_037870093.1	KWMTBOMO06106	Yes	GO:0003824|catalytic activity|molecular function;GO:0004559|alpha-mannosidase activity|molecular function;GO:0005975|carbohydrate metabolic process|biological process;GO:0006013|mannose metabolic process|biological process;GO:0030246|carbohydrate binding|molecular function	PREDICTED:_lysosomal_alpha-mannosidase-like,_partial_[Bombyx_mori]	27	27	27	31.7	120.1	1057	37463000	60701000	40897000	42404000	114840000	45839000	0.435982	-0.546352
carbohydrate metabolism	BMN07327	XP_012551572.3	KWMTBOMO06880	No	GO:0003824|catalytic activity|molecular function;GO:0004553|hydrolase activity, hydrolyzing O-glycosyl compounds|molecular function;GO:0005975|carbohydrate metabolic process|biological process;GO:0030246|carbohydrate binding|molecular function	PREDICTED:_lysosomal_alpha-glucosidase-like_isoform_X1_[Bombyx_mori]	7	7	7	7.9	125.88	1115	4057600	2949100	3262600	1635800	6809300	3341200	0.761693	-0.198773
amino acid metabolism	BMN16640	XP_012544831.3	KWMTBOMO15333	No	GO:0004869|cysteine0type endopeptidase inhibitor activity|molecular function;GO:0006508|proteolysis|biological process;GO:0008234|cysteine-type peptidase activity|molecular function	PREDICTED:_LOW_QUALITY_PROTEIN:_uncharacterized_protein_LOC101741510_[Bombyx_mori]	8	8	8	4.8	217.93	1911	2143200	2914800	1059200	0	0	0		P2
amino acid metabolism	BMN13111	XP_004926166.1	KWMTBOMO12222	No	GO:0000049|tRNA binding|molecular function;GO:0000166|nucleotide binding|molecular function;GO:0002161|aminoacyl-tRNA editing activity|molecular function;GO:0004553|hydrolase activity, hydrolyzing O-glycosyl compounds|molecular function;GO:0004812|aminoacyl-tRNA ligase activity|molecular function;GO:0004822|isoleucine-tRNA ligase activity|molecular function;GO:0005524|ATP binding|molecular functi…	PREDICTED:_isoleucine--tRNA_ligase,_mitochondrial_isoform_X1_[Papilio_xuthus]	9	9	9	7.8	154.28	1350	12872000	10809000	14428000	361110	1041300	0	0.00317702	4.17919
serine proteinase	BMN07152	BAA33570.1	KWMTBOMO02953	No	GO:0004252|serine0type endopeptidase activity|molecular function;GO:0006508|proteolysis|biological process	PREDICTED:_LOW_QUALITY_PROTEIN:_trypsin,_alkaline_A-like_[Bombyx_mori]	2	2	2	4	59.433	545	0	0	0	0	1873900	1918100		P7
proteasome	BMN04706	XP_037868457.1	KWMTBOMO04424	No	GO:0008537|proteasome activator complex|cellular component	PREDICTED:_LOW_QUALITY_PROTEIN:_proteasome_activator_complex_subunit_3_[Bombyx_mori]	2	2	2	9.3	28.24	246	4640500	6349200	3285400	0	0	0		P2
Enoyl-CoA hydratase/isomerase(ECHS1)	BMN10841	XP_028027928.1	KWMTBOMO10114	No	GO:0003824|catalytic activity|molecular function	PREDICTED:_LOW_QUALITY_PROTEIN:_probable_enoyl-CoA_hydratase,_mitochondrial_[Bombyx_mori]	5	5	5	17.2	32.043	296	9890800	6314400	4336000	0	0	0		P2
serine proteinase	BMN15783	XP_028035770.1	KWMTBOMO14544	Yes		PREDICTED:_LOW_QUALITY_PROTEIN:_ovochymase-2-like_[Bombyx_mori]	4	4	4	19.7	25.551	239	39366000	77196000	87312000	0	0	0		P2
Destroys radicals which are normally produced within the cells and which are toxic to biological systems	BMN06289	NP_001037358.2	KWMTBOMO05948	Yes	GO:0004784|superoxide dismutase activity|molecular function;GO:0006801|superoxide metabolic process|biological process;GO:0046872|metal ion binding|molecular function;GO:0055114|oxidation-reduction process|biological process	diapause_bioclock_protein_[Bombyx_mori]	6	6	6	55.2	18.285	172	793040000	1047300000	832740000	36196000	92007000	25434000	0.000503281	4.12091
carbohydrate metabolism	BMN10249	XP_021205379.1	KWMTBOMO09553	No	GO:0003824|catalytic activity|molecular function;GO:0004332|fructose-bisphosphate aldolase activity|molecular function;GO:0006096|glycolytic process|biological process	fructose_1,6-bisphosphate_aldolase_[Bombyx_mori]	14	14	13	50.5	39.653	364	109710000	152450000	98718000	11251000	3560700	6278500	0.00238156	4.09687
protein localization	BMN02253	XP_004930994.3	KWMTBOMO02060	No	GO:0006606|protein import into nucleus|biological process;GO:0006886|intracellular protein transport|biological process;GO:0008536|Ran GTPase binding|molecular function	PREDICTED:_LOW_QUALITY_PROTEIN:_importin_subunit_beta-1_[Bombyx_mori]	7	7	7	11	98.383	889	6943500	545330	4523300	0	0	0		P2
lipid binding	BMN04983	XP_037868336.1	KWMTBOMO04676	No	GO:0003779|actin binding|molecular function;GO:0005543|phospholipid binding|molecular function;GO:0006897|endocytosis|biological process;GO:0030276|clathrin binding|molecular function	PREDICTED:_LOW_QUALITY_PROTEIN:_huntingtin-interacting_protein_1_[Bombyx_mori]	9	9	9	6.7	169.69	1499	2467400	2836800	1462400	0	0	0		P2
Gelsolin homology domain(Gel)	BMN06527	XP_004922200.1	KWMTBOMO06150	Yes	GO:0051015|actin filament binding|molecular function	PREDICTED:_LOW_QUALITY_PROTEIN:_gelsolin-like_[Bombyx_mori]	13	13	13	38.7	44.778	401	50208000	64547000	39435000	0	0	0		P2
carbohydrate metabolism	BMN08871	XP_012552702.2	KWMTBOMO08248	Yes	GO:0003824|catalytic activity|molecular function;GO:0004553|hydrolase activity, hydrolyzing O-glycosyl compounds|molecular function;GO:0005975|carbohydrate metabolic process|biological process	PREDICTED:_LOW_QUALITY_PROTEIN:_alpha-N-acetylgalactosaminidase-like_[Bombyx_mori]	2	2	2	6.1	50.114	442	4174800	13691000	0	0	3820500	0		1.22537
Immunity	BMN16551	XP_028038654.1	KWMTBOMO15261	Yes		PREDICTED:_uncharacterized_protein_LOC101743760_[Bombyx_mori]	11	5	5	54.8	24.478	208	284970000	302620000	189870000	8366100	23032000	0	0.0127947	4.04506
cellular macromolecule metabolism	BMN03268	XP_012549126.1	KWMTBOMO03005	No	GO:0003746|translation elongation factor activity|molecular function;GO:0003924|GTPase activity|molecular function;GO:0005525|GTP binding|molecular function;GO:0006414|translational elongation|biological process	PREDICTED:_elongation_factor_1-alpha_isoform_X1_[Bombyx_mori]	13	13	13	35.6	50.388	463	194900000	167260000	114200000	6381800	21242000	1356200	0.00363876	4.03892
cathepsin	BMN15009	NP_001037351.1	KWMTBOMO14000	Yes	GO:0004190|aspartic0type endopeptidase activity|molecular function;GO:0006508|proteolysis|biological process	cathepsin_D_precursor_[Bombyx_mori]	9	9	9	43	41.585	384	716610000	439670000	438880000	13172000	52200000	0	0.0254136	4.02392
growth	BMN05752	XP_037869379.1	KWMTBOMO05696	Yes		PREDICTED:_LOW_QUALITY_PROTEIN:_notch-like_protein_isoform_X1_[Bombyx_mori]	375	375	375	28.5	2178.4	20388	69290000	87841000	54529000	4460900	4882800	3852700	0.00236266	4.00353
lipid metabolism	BMN06874	XP_012550514.1	KWMTBOMO06469	No	GO:0052689|carboxylic ester hydrolase activity|molecular function	PREDICTED:_lipase_member_H-like_isoform_X1_[Bombyx_mori]	2	2	2	8.7	32.159	286	7903400	5320200	11950000	0	0	0		P2
lipid metabolism	BMN01914	XP_037866672.1	KWMTBOMO01776	Yes	GO:0006629|lipid metabolic process|biological process;GO:0016788|hydrolase activity, acting on ester bonds|molecular function	PREDICTED:_lipase_3-like_[Amyelois_transitella]	3	3	3	7.5	47.32	412	3716200	0	2610400	7246600	0	2263500	0.596485	-0.58803
Nebulin repeat(LASP1)		XP_037877252.1	KWMTBOMO00901	No	GO:0005515|protein binding|molecular function	PREDICTED:_LIM_and_SH3_domain_protein_Lasp_isoform_X4_[Papilio_polytes]	2	2	2	13.7	20.505	182	2377300	0	2345200	0	0	0		P2
Lethal(2) giant(LLGL1)	BMN10889	XP_004921966.1	KWMTBOMO10159	No	GO:0003676|nucleic acid binding|molecular function;GO:0005515|protein binding|molecular function;GO:0005634|nucleus|cellular component;GO:0008270|zinc ion binding|molecular function	PREDICTED:_lethal(2)_giant_larvae_protein_isoform_X2_[Bombyx_mori]	19	19	19	15.3	170.56	1529	21197000	42866000	18294000	0	0	0		P2
Asparaginase	BMN10294	XP_004928914.1	KWMTBOMO09592	No		PREDICTED:_L-asparaginase-like_[Amyelois_transitella]	2	2	2	8.3	41.739	372	6334000	2324200	5837600	0	2007300	0		1.26734
Intermediate filament protein(LMNB1)	BMN03171	XP_004930078.1	KWMTBOMO02894	No		PREDICTED:_lamin-C-like_[Amyelois_transitella]	16	16	16	40.4	41.36	359	39434000	47896000	37926000	0	0	0		P2
carbohydrate metabolism	BMN07572	XP_012548562.2	KWMTBOMO07101	No	GO:0004553|hydrolase activity, hydrolyzing O0glycosyl compounds|molecular function;GO:0005975|carbohydrate metabolic process|biological process	PREDICTED:_lactase-phlorizin_hydrolase-like_[Bombyx_mori]	16	16	6	35.6	60.529	522	50193000	129250000	61905000	608610	921240	0	0.087271	6.71662
Inhibitor	BMN09775	XP_021202615.2	KWMTBOMO09128	Yes		PREDICTED:_inter-alpha-trypsin_inhibitor_heavy_chain_H4-like_isoform_X1_[Bombyx_mori]	23	23	23	34.7	98.069	888	76029000	136350000	86034000	5177300	7978800	6026200	0.00758671	3.95946
Domain in the RNA-binding Lupus La protein; unknown function(SSB)	BMN01861	XP_028042084.1	KWMTBOMO01720	No	GO:0003676|nucleic acid binding|molecular function;GO:0003723|RNA binding|molecular function	PREDICTED:_la_protein_homolog_[Papilio_polytes]	6	6	6	19.5	44.352	380	11835000	17602000	16577000	0	0	0		P2
Uncharacterised protein family (UPF0121)(TMEM33)	BMN09175	XP_028036938.1	KWMTBOMO08542	No	GO:0016021|integral component of membrane|cellular component	PREDICTED:_Krueppel_homolog_2_[Amyelois_transitella]	3	3	3	13.6	28.829	257	4365900	1104500	0	0	0	1954700		0.484699
carboxypeptidase	BMN16151	XP_028030610.1	KWMTBOMO14917	No		PREDICTED:_juvenile_hormone_esterase-like_isoform_X2_[Bombyx_mori]	4	4	4	7.8	67.579	599	3591700	3650900	2239600	0	5986900	0		-0.92155
amino acid metabolism	BMN12683	NP_001116812.1	KWMTBOMO11859	Yes	GO:0006508|proteolysis|biological process;GO:0008234|cysteine-type peptidase activity|molecular function	tubulointerstitial_nephritis_antigen_precursor_[Bombyx_mori]	11	11	11	40.6	45.611	404	77436000	65732000	65095000	6304100	2769200	0	0.00120268	3.93567
chitinase	BMN04262	BAB13481.1	KWMTBOMO03966	Yes	GO:0004553|hydrolase activity, hydrolyzing O0glycosyl compounds|molecular function;GO:0005576|extracellular region|cellular component;GO:0005975|carbohydrate metabolic process|biological process;GO:0006030|chitin metabolic process|biological process;GO:0008061|chitin binding|molecular function	chitinase_precursor_[Bombyx_mori]	23	23	23	56.4	60.969	543	2020500000	1918300000	2000500000	135990000	132620000	124570000	5.0181e-07	3.91703
Hemocyanin	BMN10078	NP_001037335.1	KWMTBOMO09392	No	GO:0016491|oxidoreductase activity|molecular function	pro-phenol_oxidase_[Bombyx_mandarina]	33	26	26	63.8	78.72	685	289120000	359570000	244150000	9827900	38615000	10946000	0.00134663	3.91014
KH domain(IGF2BP3)	BMN00391	XP_021206051.1	KWMTBOMO00366	No	GO:0003676|nucleic acid binding|molecular function;GO:0003723|RNA binding|molecular function	PREDICTED:_insulin-like_growth_factor_2_mRNA-binding_protein_1_isoform_X1_[Bombyx_mori]	4	4	4	9.4	58.1	531	3186100	0	541780	0	0	0		P2
Inhibitor	BMN01658	XP_028029292.1	KWMTBOMO01536	No		PREDICTED:_inducible_metalloproteinase_inhibitor_protein-like_[Bombyx_mori]	3	3	3	20.6	19.242	175	5240900	5895800	2291900	0	0	0		P2
Phosphotransferase enzyme family(HYKK)		XP_037877147.1	KWMTBOMO16449	No		PREDICTED:_hydroxylysine_kinase-like_[Plutella_xylostella]	8	8	8	60	20.171	180	135740000	274860000	134130000	0	8978900	0		4.3379
Phosphotransferase enzyme family(HYKK)	BMN17799	XP_028035390.1	KWMTBOMO16447	No		PREDICTED:_hydroxylysine_kinase-like,_partial_[Amyelois_transitella]	9	9	9	39.6	26.367	230	62567000	85876000	36815000	2571600	0	0		4.58576
RNA recognition motif	BMN13320	XP_012545337.2	KWMTBOMO12401	No	GO:0003676|nucleic acid binding|molecular function;GO:0003723|RNA binding|molecular function;GO:0003729|mRNA binding|molecular function	PREDICTED:_hnRNPA/B-like_28_isoform_X2_[Bombyx_mori]	3	3	3	24.5	26.599	245	36763000	26723000	48596000	0	0	0		P2
carbohydrate metabolism	BMN14770	XP_004932652.2	KWMTBOMO13777	No	GO:0001678|cellular glucose homeostasis|biological process;GO:0004396|hexokinase activity|molecular function;GO:0005524|ATP binding|molecular function;GO:0005536|glucose binding|molecular function;GO:0005975|carbohydrate metabolic process|biological process;GO:0006096|glycolytic process|biological process;GO:0016773|phosphotransferase activity, alcohol group as acceptor|molecular function	PREDICTED:_hexokinase_type_2_isoform_X3_[Papilio_polytes]	3	3	3	7.5	50.017	453	1661700	3451400	1290800	0	0	0		P2
WD domain, G-beta repeat(GNB4)	BMN17393	XP_012546482.1	KWMTBOMO16096	No	GO:0005515|protein binding|molecular function;GO:0007165|signal transduction|biological process	PREDICTED:_heterotrimeric_guanine_nucleotide-binding_protein_beta_subunit_isoform_X1_[Bombyx_mori]	6	6	6	17.9	37.237	340	11638000	13409000	12869000	3049600	0	0		2.05115
Putative DNA-binding (bihelical) motif predicted to be involved in chromosomal organisation(HNRNPU)	BMN15489	XP_004923175.2	KWMTBOMO14420	No	GO:0005515|protein binding|molecular function	PREDICTED:_heterogeneous_nuclear_ribonucleoprotein_U-like_protein_2_isoform_X2_[Papilio_xuthus]	10	10	10	12.3	106.63	935	4283400	8769400	4355900	485580	0	509110	0.0695446	3.54446
K homology RNA-binding domain(HNRNPK)	BMN12212	XP_004933438.1	KWMTBOMO11394	No	GO:0003676|nucleic acid binding|molecular function;GO:0003723|RNA binding|molecular function	PREDICTED:_heterogeneous_nuclear_ribonucleoprotein_K-like_[Papilio_polytes]	5	5	5	14.5	40.599	387	14442000	10827000	9139700	0	0	0		P2
RNA recognition motif	BMN03425	XP_028039468.1	KWMTBOMO03146	No	GO:0003676|nucleic acid binding|molecular function	PREDICTED:_heterogeneous_nuclear_ribonucleoprotein_F_[Bombyx_mori]	3	3	3	10.6	38.383	350	2718600	1636400	629640	0	0	0		P2
amino acid metabolism		NP_001119728.2	KWMTBOMO11934	Yes	GO:0005576|extracellular region|cellular component	PREDICTED:_hemolymph_protein_isoform_X1_[Bombyx_mori]	5	5	5	27.9	29.726	262	20986000	28338000	15205000	0	0	0		P2
heterocycle metabolism		XP_021205234.1	KWMTBOMO08643	No	GO:0003824|catalytic activity|molecular function;GO:0004655|porphobilinogen synthase activity|molecular function;GO:0033014|tetrapyrrole biosynthetic process|biological process;GO:0046872|metal ion binding|molecular function	PREDICTED:_heat_shock_70_kD_protein_cognate_isoform_X1_[Bombyx_mori]	2	2	2	7.8	36.734	334	1218600	6155200	1681800	0	2019900	0		0.579564
Rab subfamily of small GTPases(RAB2A)	BMN12264	XP_012551934.1	KWMTBOMO11448	No	GO:0003924|GTPase activity|molecular function;GO:0005525|GTP binding|molecular function	PREDICTED:_GTP-binding_protein_RAB2_isoform_X1_[Bombyx_mori]	2	2	2	8.9	23.28	214	706270	0	6219800	0	0	0		P2
-	BMN02705	XP_037867173.1	KWMTBOMO02461	Yes		PREDICTED:_glycine-rich_cell_wall_structural_protein-like_[Bombyx_mori]	2	2	2	8.4	44.818	537	10308000	20372000	25659000	0	0	0		P2
divergent subfamily of APPLE domains	BMN03759	XP_004930597.1	KWMTBOMO03424	Yes		Uncharacterized_protein_OBRU01_01696_[Operophtera_brumata]	16	16	16	31.8	81.8	751	541740000	586160000	513620000	37752000	29606000	42705000	1.85146e-05	3.89863
Redoxin	BMN00323	XP_004929856.1	KWMTBOMO00293	No	GO:0003824|catalytic activity|molecular function;GO:0004356|glutamate-ammonia ligase activity|molecular function;GO:0006542|glutamine biosynthetic process|biological process;GO:0006807|nitrogen compound metabolic process|biological process	PREDICTED:_glutamine_synthetase_2_cytoplasmic_[Papilio_machaon]	9	9	9	31.3	42.991	383	71379000	34116000	20227000	20169000	1828800	19159000	0.160588	1.61103
GMC oxidoreductase	BMN10374	XP_037872352.1	KWMTBOMO09646	No	GO:0016614|oxidoreductase activity, acting on CH0OH group of donors|molecular function;GO:0050660|flavin adenine dinucleotide binding|molecular function;GO:0055114|oxidation-reduction process|biological process	PREDICTED:_glucose_dehydrogenase_[FAD,_quinone]-like_isoform_X1_[Bombyx_mori]	5	5	5	14	53.91	493	21073000	0	1098300	0	0	0		P2
carbohydrate metabolism	BMN07736	XP_004929514.1	KWMTBOMO07236	Yes	GO:0016614|oxidoreductase activity, acting on CH0OH group of donors|molecular function;GO:0050660|flavin adenine dinucleotide binding|molecular function;GO:0055114|oxidation-reduction process|biological process	PREDICTED:_glucose_dehydrogenase_[FAD,_quinone]-like_[Amyelois_transitella]	23	23	23	41.3	79.721	712	56094000	94147000	62674000	0	18379000	0		1.94918
carboxypeptidase	BMN14272	XP_004927161.1	KWMTBOMO13326	Yes		PREDICTED:_esterase_FE4-like_isoform_X2_[Bombyx_mori]	22	22	21	54.1	56.42	505	173870000	340390000	224890000	30680000	18525000	1120300	0.010089	3.87651
odorant binding(Obp73a)	BMN13861	XP_004931990.1	KWMTBOMO12920	Yes	GO:0005549|odorant binding|molecular function	PREDICTED:_general_odorant-binding_protein_70-like_[Amyelois_transitella]	4	4	4	29.3	20.755	184	5858500	7109700	2596400	0	0	0		P2
14-3-3 homologues(14-3-3zeta)	BMN02882	XP_021207682.1	KWMTBOMO02638	No	GO:0019904|protein domain specific binding|molecular function	1433Z_BOMMO_RecName:_Full=14-3-3_protein_zeta	10	8	8	43.7	28.096	247	99289000	108410000	87417000	11401000	2226300	0	0.00174621	3.85175
Binds to actin and affects the structure of the cytoskeleton. At high concentrations, profilin prevents the polymerization of actin, whereas it enhances it at low concentrations	BMN02284	NP_001037108.1	KWMTBOMO02082	No	GO:0003779|actin binding|molecular function	profilin_[Bombyx_mori]	7	7	7	73.8	13.713	126	220450000	229740000	289980000	6289900	0	28710000	0.00436995	3.81747
-	BMN03058	XP_004930141.1	KWMTBOMO02808	Yes		PREDICTED:_gamete_and_mating-type_specific_protein_A-like_[Papilio_xuthus]	2	2	2	18.9	15.241	143	51502000	117930000	41327000	0	0	0		P2
oxoacid metabolism	BMN11949	XP_028028953.1	KWMTBOMO11127	No	GO:0003824|catalytic activity|molecular function;GO:0004333|fumarate hydratase activity|molecular function;GO:0006099|tricarboxylic acid cycle|biological process;GO:0006106|fumarate metabolic process|biological process;GO:0016829|lyase activity|molecular function;GO:0045239|tricarboxylic acid cycle enzyme complex|cellular component	PREDICTED:_fumarate_hydratase,_mitochondrial-like_[Papilio_polytes]	6	6	6	14.4	51.436	478	6694300	0	1742000	0	0	0		P2
-	BMN13474	XP_004929645.1	KWMTBOMO12546	No		PREDICTED:_flocculation_protein_FLO11_isoform_X2_[Bombyx_mori]	5	5	5	28	29.099	254	18405000	11918000	12723000	0	0	0		P2
lipid binding	BMN10448	XP_004928853.1	KWMTBOMO09720	No	GO:0008289|lipid binding|molecular function	PREDICTED:_fatty_acid-binding_protein_1-like_isoform_X2_[Bombyx_mori]	6	6	6	71.2	14.879	132	113250000	181940000	104230000	0	0	0		P2
lipid binding	BMN05838	XP_004930401.2	KWMTBOMO05524	No	GO:0008289|lipid binding|molecular function	PREDICTED:_fatty_acid-binding_protein_12-like_[Amyelois_transitella]	2	2	2	16.2	15.488	136	5414200	4458100	2472000	4575400	0	0		-0.153087
F-actin-capping proteins bind in a Ca(2 )-independent manner to the fast growing ends of actin filaments (barbed end) thereby blocking the exchange of subunits at these ends. Unlike other capping proteins (such as gelsolin and severin), these proteins do not sever actin filaments(CAPZA2)	BMN12063	XP_004926999.1	KWMTBOMO11202	No	GO:0008290|F0actin capping protein complex|cellular component;GO:0051016|barbed-end actin filament capping|biological process	PREDICTED:_F-actin-capping_protein_subunit_alpha_[Papilio_machaon]	6	6	6	28.5	32.457	288	18466000	23098000	11016000	0	0	0		P2
nucleic acid metabolism	BMN02283	XP_012549898.1	KWMTBOMO02081	No	GO:0003676|nucleic acid binding|molecular function;GO:0005524|ATP binding|molecular function	PREDICTED:_eukaryotic_translation_initiation_factor_4A_isoform_X1_[Bombyx_mori]	6	6	6	16.4	47.54	420	2176700	0	760830	762470	0	0		0.945851
Component of the eukaryotic translation initiation factor 3 (eIF-3) complex, which is involved in protein synthesis of a specialized repertoire of mRNAs and, together with other initiation factors, stimulates binding of mRNA and methionyl-tRNAi to the 40S ribosome. The eIF-3 complex specifically targets and initiates translation of a subset of mRNAs involved in cell proliferation(EIF3M)	BMN08326	XP_004927918.1	KWMTBOMO07780	No		PREDICTED:_eukaryotic_translation_initiation_factor_3_subunit_M_[Amyelois_transitella]	2	2	2	8.5	44.223	386	1086000	0	1208400	0	0	0		P2
Insect pheromone-binding	BMN12341	NP_001091781.1	KWMTBOMO11540	Yes		chemosensory_protein_7_precursor_[Bombyx_mori]	7	7	7	32.9	25.614	222	338080000	412180000	311130000	16924000	54068000	4389300	0.00061859	3.8156
carboxypeptidase	BMN06286	XP_028035524.1	KWMTBOMO05945	No	GO:0016021|integral component of membrane|cellular component	PREDICTED:_esterase_FE4-like_[Bombyx_mori]	15	13	11	26.4	96.397	881	83801000	132810000	113690000	0	12249000	0		3.16808
-	BMN04953	NP_001091801.1	KWMTBOMO04650	Yes		PREDICTED:_uncharacterized_protein_LOC778506_isoform_X1_[Bombyx_mori]	7	7	7	33.1	28.448	272	154340000	240790000	175800000	16402000	8353900	16243000	0.00249539	3.79966
amino acid metabolism	BMN05466	NP_001040269.1	KWMTBOMO05178	No	GO:0003824|catalytic activity|molecular function;GO:0004648|O-phospho-L-serine:2-oxoglutarate aminotransferase activity|molecular function;GO:0006564|L-serine biosynthetic process|biological process	phosphoserine_aminotransferase_1_[Bombyx_mori]	13	13	13	52.5	35.067	318	86536000	103270000	79043000	7951800	3967200	7634700	0.000335073	3.78128
carboxypeptidase		XP_037869483.1	KWMTBOMO05966	Yes	GO:0016787|hydrolase activity|molecular function	PREDICTED:_esterase_FE4-like_[Bombyx_mori]	11	2	2	28.1	59.53	533	2709200	0	849720	823630	1359600	0	0.550878	0.704975
DUF1907(C11orf54)	BMN06394	XP_028040932.1	KWMTBOMO06056	No	GO:0005634|nucleus|cellular component	PREDICTED:_ester_hydrolase_C11orf54_homolog_isoform_X1_[Bombyx_mori]	9	9	9	30.3	35.262	327	17444000	24583000	28229000	0	11967000	0		0.968597
Tubulin	BMN17239	EDW38107.1	KWMTBOMO15911	No	GO:0003924|GTPase activity|molecular function;GO:0005525|GTP binding|molecular function;GO:0005874|microtubule|cellular component;GO:0007017|microtubule-based process|biological process	GL12416_[Drosophila_persimilis]	13	13	2	33.1	49.95	450	282360000	236590000	183960000	5732900	28972000	0	0.00170785	3.75517
Domain of unknown function (DUF4773)	BMN02834	XP_028028053.1	KWMTBOMO02593	Yes		PREDICTED:_eisosome_protein_SEG2_[Bombyx_mori]	2	2	2	4	68.462	618	4665800	7410100	3333300	0	0	0		P2
Alcohol dehydrogenase	BMN13290	NP_001037592.1	KWMTBOMO12374	No	GO:0008270|zinc ion binding|molecular function;GO:0016491|oxidoreductase activity|molecular function;GO:0055114|oxidation-reduction process|biological process	hypothetical_protein_TcasGA2_TC032179_[Tribolium_castaneum]	11	11	11	28	78.52	728	24134000	30005000	16499000	2397700	470630	2390800	0.0053271	3.74755
amino acid metabolism	BMN05637	XP_028033085.1	KWMTBOMO05338	Yes	GO:0006508|proteolysis|biological process;GO:0008237|metallopeptidase activity|molecular function;GO:0008241|peptidyl-dipeptidase activity|molecular function;GO:0016020|membrane|cellular component	PREDICTED:_ecdysteroid-inducible_angiotensin-converting_enzyme-related_gene_product_isoform_X4_[Bombyx_mori]	26	26	26	48.5	74.783	648	66179000	104990000	57364000	94480000	61952000	90907000	0.743723	-0.114087
nucleic acid metabolism	BMN04790	XP_037868442.1	KWMTBOMO04505	No	GO:0000723|telomere maintenance|biological process;GO:0005634|nucleus|cellular component;GO:0006281|DNA repair|biological process;GO:0016887|ATPase activity|molecular function;GO:0030870|Mre11 complex|cellular component	PREDICTED:_DNA_repair_protein_RAD50_[Bombyx_mori]	10	10	10	9.9	136.17	1169	2868200	1977100	539380	0	0	0		P2
DJ-1/PfpI family(PARK7)	BMN15041	XP_012549710.1	KWMTBOMO14024	No		PREDICTED:_DJ-1_beta_isoform_X1_[Bombyx_mori]	3	3	3	17.4	20.114	190	9032900	17919000	8822700	0	0	6238900		0.93461
amino acid metabolism	BMN14225	XP_004926522.1	KWMTBOMO13283	No	GO:0005737|cytoplasm|cellular component;GO:0006508|proteolysis|biological process;GO:0008239|dipeptidyl-peptidase activity|molecular function	PREDICTED:_dipeptidyl_peptidase_3_isoform_X1_[Papilio_machaon]	16	16	16	25.4	81.17	721	5779400	2748400	5495900	6811700	5301800	5566600	0.319368	-0.334259
NAD dependent epimerase/dehydratase family(DCXR)	BMN11055	XP_004925887.1	KWMTBOMO10310	No	GO:0016491|oxidoreductase activity|molecular function	PREDICTED:_D-erythrulose_reductase-like_[Papilio_xuthus]	4	4	4	19.3	26.267	244	21481000	27738000	27389000	0	0	0		P2
EGF-like domain		XP_037873291.1	KWMTBOMO10775	Yes		PREDICTED:_delta-like_protein_1_[Bombyx_mori]	3	3	3	26.2	14.574	130	21608000	10360000	15705000	0	8345800	17049000	0.589402	0.323677
Cadherin repeats.	BMN04321	XP_021207116.2	KWMTBOMO04016	No	GO:0005509|calcium ion binding|molecular function;GO:0005886|plasma membrane|cellular component;GO:0007155|cell adhesion|biological process;GO:0007156|homophilic cell adhesion via plasma membrane adhesion molecules|biological process;GO:0016020|membrane|cellular component	PREDICTED:_DE-cadherin_isoform_X1_[Papilio_xuthus]	9	9	9	6.9	161.37	1442	758270	3060600	2258700	308140	0	0		2.71687
Calcium ion binding(Scp2)	BMN01708	XP_028036102.1	KWMTBOMO01581	No	GO:0005509|calcium ion binding|molecular function	juvenile_hormone_diol_kinase_[Bombyx_mori]	9	9	9	61.2	20.701	183	798120000	622760000	635450000	6921200	96881000	0	0.00423239	3.7232
Aconitase C-terminal domain(ACO1)	BMN06447	XP_004922163.1	KWMTBOMO06100	No	GO:0003994|aconitate hydratase activity|molecular function;GO:0006879|cellular iron ion homeostasis|biological process;GO:0010040|response to iron(II) ion|biological process;GO:0051539|4 iron, 4 sulfur cluster binding|molecular function	PREDICTED:_cytoplasmic_aconitate_hydratase-like_isoform_X2_[Bombyx_mori]	3	3	3	4.1	96.872	892	1130000	778900	0	0	0	0		P2
cuticular protein	BMN13489	XP_028037730.1	KWMTBOMO12563	Yes	GO:0042302|structural constituent of cuticle|molecular function	PREDICTED:_cuticular_protein_RR-1_motif_21_isoform_X1_[Bombyx_mori]	2	2	2	6.9	35.873	320	17631000	20451000	0	0	0	0		P2
cuticular protein	BMN14092	XP_012550691.1	KWMTBOMO13142	Yes		PREDICTED:_cuticular_protein_glycine-rich_21_isoform_X1_[Bombyx_mori]	10	10	10	34.7	29.696	268	66950000	154170000	82746000	0	0	0		P2
D-isomer specific 2-hydroxyacid dehydrogenase, catalytic domain(CTBP1)	BMN17106	XP_012546911.2	KWMTBOMO15781	No	GO:0016616|oxidoreductase activity, acting on the CH0OH group of donors, NAD or NADP as acceptor|molecular function;GO:0051287|NAD binding|molecular function;GO:0055114|oxidation-reduction process|biological process	PREDICTED:_C-terminal-binding_protein_isoform_X1_[Bombyx_mori]	2	2	2	5.1	48.647	455	4965900	3032100	4930100	0	0	0		P2
Belongs to the WD repeat coronin family(CORO1C)	BMN10113	XP_021205394.1	KWMTBOMO09427	No	GO:0005515|protein binding|molecular function	PREDICTED:_coronin-6_isoform_X1_[Bombyx_mori]	4	4	4	15.6	38.445	346	10140000	6690000	0	0	0	0		P2
Collagen	BMN02149	XP_028043402.1	KWMTBOMO01973	Yes	GO:0005201|extracellular matrix structural constituent|molecular function;GO:0005581|collagen trimer|cellular component	PREDICTED:_collagen_alpha-2(IV)_chain_[Bombyx_mori]	5	5	5	3.4	181.64	1806	2546100	161000	181630	0	0	0		P2
Collagen	BMN02150	XP_028043401.1	KWMTBOMO01975	Yes	GO:0005201|extracellular matrix structural constituent|molecular function;GO:0005581|collagen trimer|cellular component	PREDICTED:_collagen_alpha-1(IV)_chain_[Papilio_xuthus]	6	6	6	4.7	180.33	1813	4667600	1823700	909180	0	0	0		P2
Cofilin/tropomyosin-type actin-binding protein(COTL1)	BMN13159	XP_028039762.1	KWMTBOMO12263	No	GO:0003779|actin binding|molecular function	PREDICTED:_coactosin-like_protein_isoform_X1_[Amyelois_transitella]	5	5	5	16	28.875	257	3470400	2196300	7669200	0	0	0		P2
nucleic acid binding(CPSF6)	BMN09047	XP_004925409.1	KWMTBOMO08430	No	GO:0003676|nucleic acid binding|molecular function	PREDICTED:_cleavage_and_polyadenylation_specificity_factor_subunit_CG7185_isoform_X2_[Bombyx_mori]	2	2	2	6.1	73.849	668	10285000	12275000	0	0	0	0		P2
protein localization	BMN08678	XP_004927748.1	KWMTBOMO08106	No	GO:0005198|structural molecule activity|molecular function;GO:0006886|intracellular protein transport|biological process;GO:0016192|vesicle-mediated transport|biological process;GO:0030130|clathrin coat of trans-Golgi network vesicle|cellular component;GO:0030132|clathrin coat of coated pit|cellular component	PREDICTED:_clathrin_light_chain_isoform_X2_[Amyelois_transitella]	3	3	3	14.5	23.283	207	3330900	13700000	0	0	0	0		P2
Haemolymph juvenile hormone binding protein (JHBP)	BMN14481	XP_004927145.1	KWMTBOMO13527	Yes		PREDICTED:_circadian_clock-controlled_protein-like_isoform_X1_[Papilio_machaon]	4	4	4	27.1	25.776	236	13891000	30919000	17347000	0	0	0		P2
serine proteinase	BMN11505	XP_028037175.1	KWMTBOMO10720	No	GO:0004252|serine0type endopeptidase activity|molecular function;GO:0006508|proteolysis|biological process	PREDICTED:_chymotrypsin-2-like_[Bombyx_mori]	5	5	5	21.1	31.068	285	14460000	13611000	3881600	0	2747100	4758200	0.218459	1.50499
serine proteinase	BMN09362	XP_037871589.1	KWMTBOMO08714	No	GO:0004252|serine0type endopeptidase activity|molecular function;GO:0006508|proteolysis|biological process	PREDICTED:_chymotrypsin-2-like_[Amyelois_transitella]	3	3	3	14.2	25.111	232	0	0	0	246420000	936160000	116150000		P7
cuticular protein	BMN09358	XP_004928640.1	KWMTBOMO08709	No	GO:0005576|extracellular region|cellular component;GO:0006030|chitin metabolic process|biological process;GO:0008061|chitin binding|molecular function	PREDICTED:_chondroitin_proteoglycan-2-like_[Amyelois_transitella]	4	4	4	16.2	30.354	265	10893000	23311000	16103000	0	0	0		P2
ATP metabolism	BMN11916	XP_028039670.1	KWMTBOMO11096	No	GO:0005524|ATP binding|molecular function;GO:0033180|proton-transporting V-type ATPase, V1 domain|cellular component;GO:0046034|ATP metabolic process|biological process;GO:0046961|proton-transporting ATPase activity, rotational mechanism|molecular function;GO:1902600|proton transmembrane transport|biological process	vacuolar_ATP_synthase_catalytic_subunit_A_[Bombyx_mori]	37	37	37	75	68.286	617	604950000	338020000	299000000	16704000	55616000	23174000	0.016901	3.70108
phosphate metabolism	BMN05261	XP_028027307.1	KWMTBOMO04966	No	GO:0000287|magnesium ion binding|molecular function;GO:0004427|inorganic diphosphatase activity|molecular function;GO:0005737|cytoplasm|cellular component;GO:0006796|phosphate-containing compound metabolic process|biological process	inorganic_pyrophosphatase_[Bombyx_mori]	11	11	11	46.4	37.174	334	28851000	22661000	19681000	1111600	2735800	0	0.00859981	3.62482
MreB/Mbl protein(Hsc70-4)	BMN05650	WP_226347293.1	KWMTBOMO05355	No		heat_shock_cognate_protein_[Bombyx_mori]	17	17	13	34.7	71.175	649	84671000	78553000	75014000	6967400	7971300	4399800	1.72816e-05	3.62286
Haemolymph juvenile hormone binding protein (JHBP)	BMN09871	XP_004923009.1	KWMTBOMO09217	Yes		PREDICTED:_protein_takeout-like_[Plutella_xylostella]	7	7	7	32.9	27.721	252	28329000	28334000	22649000	4314700	23841	0	0.00365685	3.60729
carboxypeptidase	BMN08241	XP_004927965.1	KWMTBOMO07699	Yes	GO:0070573|metallodipeptidase activity|molecular function	PREDICTED:_carboxypeptidase_Q-like_isoform_X1_[Papilio_polytes]	2	2	2	4.9	52.269	472	0	0	0	1362300	0	1721300		P7
carboxypeptidase	BMN14044	CAB3221489.1	KWMTBOMO13084	Yes	GO:0004181|metallocarboxypeptidase activity|molecular function;GO:0004185|serine-type carboxypeptidase activity|molecular function;GO:0006508|proteolysis|biological process;GO:0008270|zinc ion binding|molecular function	PREDICTED:_carboxypeptidase_E-like_[Bombyx_mori]	9	9	9	46	33.487	300	34929000	37690000	31467000	0	0	0		P2
carboxypeptidase		XP_037874668.1	KWMTBOMO13085	No	GO:0004181|metallocarboxypeptidase activity|molecular function;GO:0004185|serine-type carboxypeptidase activity|molecular function;GO:0006508|proteolysis|biological process;GO:0008270|zinc ion binding|molecular function	PREDICTED:_carboxypeptidase_E-like_[Bombyx_mori]	4	4	4	23.2	21.117	185	33957000	31801000	13938000	0	0	0		P2
carboxypeptidase	BMN04889	XP_028039390.1	KWMTBOMO04597	No	GO:0004181|metallocarboxypeptidase activity|molecular function;GO:0004185|serine-type carboxypeptidase activity|molecular function;GO:0006508|proteolysis|biological process;GO:0008270|zinc ion binding|molecular function	PREDICTED:_carboxypeptidase_D-like_isoform_X4_[Bombyx_mori]	5	5	5	13.8	50.946	450	16569000	11973000	11325000	0	0	0		P2
lipid binding	BMN10498	NP_001037364.1	KWMTBOMO09788	No	GO:0008289|lipid binding|molecular function	cellular_retinoic_acid_binding_protein_[Bombyx_mori]	12	12	12	76.5	14.859	132	1107300000	1407600000	1029500000	43102000	168360000	81861000	0.000861882	3.59498
KR domain	BMN01737	XP_004929128.1	KWMTBOMO01607	No		PREDICTED:_carbonyl_reductase_[NADPH]_1-like_[Amyelois_transitella]	2	2	2	8.3	32.239	288	872610	1374600	0	0	0	0		P2
lipid metabolism	BMN08148	XP_028031581.1	KWMTBOMO07612	Yes		PREDICTED:_bile_salt-activated_lipase-like_[Bombyx_mori]	4	3	3	11.9	61.882	545	13565000	20502000	4925500	0	0	0		P2
carbohydrate metabolism	BMN06937	NP_001078833.1	KWMTBOMO06535	Yes	GO:0004553|hydrolase activity, hydrolyzing O0glycosyl compounds|molecular function;GO:0004563|beta-N-acetylhexosaminidase activity|molecular function;GO:0005975|carbohydrate metabolic process|biological process	PREDICTED:_beta-N-acetylglucosaminidase_1_isoform_X1_[Bombyx_mori]	16	16	16	25.9	69.555	611	9369300	21379000	5326000	3466600	16424000	6251000	0.62296	0.464624
Juvenile hormone binding protein domains in insects.	BMN14483	NP_001036945.1	KWMTBOMO13529	Yes		juvenile_hormone_binding_protein_an-0128_precursor_[Bombyx_mori]	13	13	13	70.9	25.552	237	1423000000	2330400000	1983300000	99142000	305800000	75401000	0.00308222	3.57808
carbohydrate metabolism	BMN04917	XP_037868215.1	KWMTBOMO04625	Yes	GO:0004553|hydrolase activity, hydrolyzing O0glycosyl compounds|molecular function;GO:0005975|carbohydrate metabolic process|biological process	PREDICTED:_beta-glucuronidase_[Bombyx_mori]	15	15	15	30.1	76.313	665	11074000	14748000	8235000	9396400	17184000	1425300	0.703077	0.282231
Immunoglobulin	BMN12035	XP_037873697.1	KWMTBOMO11229	Yes		PREDICTED:_basigin_[Bombyx_mori]	1	1	1	6	31.448	284	0	0	0	1878100	6110700	0		P7
Laminin B domain(HSPG2)	BMN00622	XP_028043229.1	KWMTBOMO00574	No	GO:0005509|calcium ion binding|molecular function	PREDICTED:_basement_membrane-specific_heparan_sulfate_proteoglycan_core_protein-like_isoform_X4_[Bombyx_mori]	33	33	33	22.7	222.13	2037	24495000	15009000	4388300	0	0	0		P2
Inhibitor	BMN13053	XP_037873937.1	KWMTBOMO12170	No	GO:0005515|protein binding|molecular function;GO:0030414|peptidase inhibitor activity|molecular function	PREDICTED:_balbiani_ring_protein_3-like_[Bombyx_mori]	30	30	30	57.6	68.458	615	162680000	193620000	127350000	0	0	0		P2
Actin(ACTB)		XP_037872546.1	KWMTBOMO10174	No		PREDICTED:_actin,_cytoplasmic_A3a_isoform_X1_[Bactrocera_dorsalis]	17	17	4	63.3	41.832	376	1492700000	1418700000	1179500000	125170000	52877000	167790000	0.000239508	3.56425
nucleic acid metabolism	BMN10097	XP_004929003.2	KWMTBOMO09415	No	GO:0003676|nucleic acid binding|molecular function;GO:0005524|ATP binding|molecular function	PREDICTED:_ATP-dependent_RNA_helicase_WM6_[Amyelois_transitella]	4	4	4	8.5	48.748	425	6761600	6939200	6124700	0	0	0		P2
Helicase	BMN06812	XP_028029194.1	KWMTBOMO06402	No	GO:0003676|nucleic acid binding|molecular function;GO:0005524|ATP binding|molecular function	PREDICTED:_ATP-dependent_RNA_helicase_dbp2-like_isoform_X1_[Papilio_polytes]	7	7	5	18.8	65.572	597	9594100	1953700	0	0	0	0		P2
Catalyzes the dehydration of the S-form of NAD(P)HX at the expense of ATP, which is converted to ADP. Together with NAD(P)HX epimerase, which catalyzes the epimerization of the S- and R-forms, the enzyme allows the repair of both epimers of NAD(P)HX, a damaged form of NAD(P)H that is a result of enzymatic or heat-dependent hydration(CARKD)	BMN05327	XP_028036379.1	KWMTBOMO11174	Yes	GO:0052855|ADP0dependent NAD(P)H0hydrate dehydratase activity|molecular function	PREDICTED:_ATP-dependent_(S)-NAD(P)H-hydrate_dehydratase-like_[Papilio_polytes]	7	7	7	29.1	35.913	327	28144000	24403000	20896000	0	0	0		P2
oxoacid metabolism	BMN15794	XP_028035755.1	KWMTBOMO14536	No	GO:0003824|catalytic activity|molecular function;GO:0003878|ATP citrate synthase activity|molecular function;GO:0005524|ATP binding|molecular function;GO:0006085|acetyl-CoA biosynthetic process|biological process;GO:0006101|citrate metabolic process|biological process;GO:0046912|transferase activity, transferring acyl groups, acyl groups converted into alkyl on transfer|molecular function;GO:0048…	PREDICTED:_ATP-citrate_synthase_[Amyelois_transitella]	13	12	12	15.8	119.81	1087	3778000	5172000	5421600	0	0	0		P2
amino acid metabolism	BMN09930	XP_028039484.1	KWMTBOMO09274	No	GO:0003824|catalytic activity|molecular function;GO:0006520|cellular amino acid metabolic process|biological process;GO:0008483|transaminase activity|molecular function;GO:0009058|biosynthetic process|biological process;GO:0030170|pyridoxal phosphate binding|molecular function	PREDICTED:_aspartate_aminotransferase,_cytoplasmic_isoform_X1_[Amyelois_transitella]	10	10	9	27.5	46.918	415	37019000	20274000	28345000	0	0	1348500		4.40386
carboxypeptidase	BMN08909	XP_028042226.1	KWMTBOMO08294	Yes		integument_esterase_2_precursor_[Bombyx_mori]	25	25	25	54.1	64.365	571	688780000	992960000	722580000	63807000	94844000	48854000	0.00166276	3.53441
-	BMN14803	XP_028033667.1	KWMTBOMO13812	Yes		PREDICTED:_uncharacterized_protein_LOC106135995_[Amyelois_transitella]	9	9	9	35.2	28.628	250	273150000	214820000	222090000	16580000	30573000	15276000	0.000341743	3.50765
nucleic acid metabolism	BMN10441	XP_004928858.1	KWMTBOMO09707	No	GO:0009166|nucleotide catabolic process|biological process;GO:0016787|hydrolase activity|molecular function	PREDICTED:_apyrase-like_isoform_X2_[Bombyx_mori]	3	3	3	7.3	56.337	509	5757900	2524000	1298200	0	0	0		P2
nucleic acid metabolism		XP_037872190.1	KWMTBOMO09712	No	GO:0009166|nucleotide catabolic process|biological process;GO:0016787|hydrolase activity|molecular function	PREDICTED:_apyrase-like_[Bombyx_mori]	4	4	4	12.9	31.47	279	0	1334000	0	5518500	1833000	0		-1.46228
nucleic acid metabolism	BMN10443	XP_004927708.1	KWMTBOMO09714	Yes	GO:0000166|nucleotide binding|molecular function;GO:0009166|nucleotide catabolic process|biological process;GO:0016787|hydrolase activity|molecular function;GO:0016788|hydrolase activity, acting on ester bonds|molecular function;GO:0046872|metal ion binding|molecular function	PREDICTED:_apyrase-like_[Bombyx_mori]	3	3	3	9.8	30.797	276		0	0	1857400	2344400	8885000		P7
nucleic acid metabolism		XP_004927708.1	KWMTBOMO09711	No	GO:0009166|nucleotide catabolic process|biological process;GO:0016787|hydrolase activity|molecular function	PREDICTED:_apyrase-like_[Amyelois_transitella]	2	2	2	11	26.785	236	1672900	4608800	1797600	0	0	0		P2
aminopeptidase	BMN05195	XP_012552709.1	KWMTBOMO04890	Yes	GO:0008237|metallopeptidase activity|molecular function;GO:0008270|zinc ion binding|molecular function	PREDICTED:_aminopeptidase_N_isoform_X1_[Bombyx_mori]	15	15	15	19.7	107.79	946	12665000	8088200	11029000	8491800	3781200	889270	0.0745499	1.27181
Calponin homology domain(PLS3)	BMN17316	XP_004923511.1	KWMTBOMO16000	No	GO:0005509|calcium ion binding|molecular function;GO:0005515|protein binding|molecular function;GO:0051015|actin filament binding|molecular function;GO:0051017|actin filament bundle assembly|biological process	PREDICTED:_plastin-2_[Papilio_machaon]	16	16	16	27.1	77.51	693	52375000	51827000	31977000	4126500	0	3889000	0.0174312	3.50161
Aldo/keto reductase	BMN01051	XP_004926771.1	KWMTBOMO00984	Yes	GO:0016491|oxidoreductase activity|molecular function;GO:0055114|oxidation-reduction process|biological process	PREDICTED:_aldo-keto_reductase_AKR2E4-like_[Amyelois_transitella]	13	13	13	44.2	38.555	339	134000000	214240000	136640000	13174000	18012000	12296000	0.00506401	3.47914
Aldo/keto reductase	BMN16068	XP_004925118.1	KWMTBOMO14846	No	GO:0016491|oxidoreductase activity|molecular function;GO:0055114|oxidation-reduction process|biological process	PREDICTED:_aldose_reductase-like_isoform_X2_[Papilio_polytes]	11	11	11	46.2	35.842	318	54469000	53973000	57493000	0	0	0		P2
carbohydrate metabolism	BMN08978	XP_037871469.1	KWMTBOMO08356	No	GO:0003824|catalytic activity|molecular function;GO:0005975|carbohydrate metabolic process|biological process;GO:0016853|isomerase activity|molecular function;GO:0019318|hexose metabolic process|biological process;GO:0030246|carbohydrate binding|molecular function	PREDICTED:_aldose_1-epimerase_[Papilio_polytes]	3	3	3	9.1	39.711	363	401290	5799100	4340800	0	1350700	0		1.3793
Aldo/keto reductase	BMN00998	XP_028033718.1	KWMTBOMO00939	No	GO:0016491|oxidoreductase activity|molecular function;GO:0055114|oxidation-reduction process|biological process	PREDICTED:_aldo-keto_reductase_AKR2E4-like_isoform_X2_[Bombyx_mori]	3	2	2	4.5	39.801	353	1932800	1670900	6982100	0	0	0		P2
Aldo/keto reductase	BMN00997	XP_028033683.1	KWMTBOMO00938	No	GO:0016491|oxidoreductase activity|molecular function;GO:0055114|oxidation-reduction process|biological process	PREDICTED:_aldo-keto_reductase_AKR2E4-like_isoform_X2_[Bombyx_mori]	4	4	3	16.4	38.973	341	4342100	929370	746860	0	0	0		P2
Aldo/keto reductase	BMN01052	XP_004926772.1	KWMTBOMO00985	Yes	GO:0016491|oxidoreductase activity|molecular function;GO:0055114|oxidation-reduction process|biological process	PREDICTED:_aldo-keto_reductase_AKR2E4-like_[Papilio_machaon]	11	11	11	36.6	37.229	331	169310000	203730000	158600000	0	0	0		P2
Aldo/keto reductase		XP_004926779.1	KWMTBOMO00995	No	GO:0016491|oxidoreductase activity|molecular function;GO:0055114|oxidation-reduction process|biological process	PREDICTED:_aldo-keto_reductase_AKR2E4-like_[Amyelois_transitella]	11	11	11	35.6	36.93	323	26550000	63929000	41858000	0	2797500	0		3.97897
Immunity	BMN15162	XP_004930780.1	KWMTBOMO14137	Yes		AF117598_1_unknown_[Manduca_sexta]	9	9	9	73.6	16.046	144	1935400000	3215000000	1756600000	224160000	136990000	273870000	0.0105353	3.44319
amino acid metabolism	BMN06769	XP_037869965.1	KWMTBOMO06354	No	GO:0003824|catalytic activity|molecular function;GO:0009058|biosynthetic process|biological process;GO:0030170|pyridoxal phosphate binding|molecular function	PREDICTED:_alanine_aminotransferase_1_[Plutella_xylostella]	2	2	2	4.8	56.955	516	4218300	3632600	0	0	0	0		P2
Inhibitor	BMN12603	XP_004927378.1	KWMTBOMO11789	Yes	GO:0005515|protein binding|molecular function	PREDICTED:_agrin_[Papilio_xuthus]	13	13	13	38.4	56.396	515	67141000	78604000	47078000	0	0	0		P2
Adenylate cyclase associated (CAP) C terminal(CAP1)	BMN03083	XP_028040829.1	KWMTBOMO02824	No	GO:0000902|cell morphogenesis|biological process;GO:0003779|actin binding|molecular function;GO:0007010|cytoskeleton organization|biological process	PREDICTED:_adenylyl_cyclase-associated_protein_1_isoform_X1_[Bombyx_mori]	3	3	3	6.6	57.961	533	2131800	1058300	0	0	0	0		P2
nucleic acid metabolism	BMN16294	XP_028031426.1	KWMTBOMO15050	No	GO:0004019|adenylosuccinate synthase activity|molecular function;GO:0005525|GTP binding|molecular function;GO:0006164|purine nucleotide biosynthetic process|biological process	PREDICTED:_adenylosuccinate_synthetase-like_[Bombyx_mori]	3	3	3	10.1	29.546	268	5227900	9993000	4625100	0	0	0		P2
nucleic acid metabolism	BMN01829	XP_004929168.1	KWMTBOMO01694	No	GO:0005524|ATP binding|molecular function;GO:0006139|nucleobase-containing compound metabolic process|biological process;GO:0019205|nucleobase-containing compound kinase activity|molecular function	PREDICTED:_adenylate_kinase_isoenzyme_1_isoform_X3_[Bombyx_mori]	4	4	4	26.3	21.277	194	8285700	4087900	15580000	0	0	0		P2
WD domain, G-beta repeat(WDR1)	BMN04450	XP_004925775.1	KWMTBOMO04132	No	GO:0005515|protein binding|molecular function	PREDICTED:_actin-interacting_protein_1_[Amyelois_transitella]	16	16	16	33.9	65.256	605	16920000	18843000	10716000	0	0	0		P2
-	BMN14967	XP_028042196.1	KWMTBOMO13972	Yes		odorant_binding_protein_[Dendrolimus_kikuchii]	3	3	3	25.3	20.55	186	29235000	35201000	27269000	2759800	0	3082000	0.00292123	3.38755
Leucine-rich repeat(ANP32A)	BMN05444	XP_012544020.1	KWMTBOMO05149	No	GO:0005515|protein binding|molecular function	PREDICTED:_acidic_leucine-rich_nuclear_phosphoprotein_32_family_member_A_isoform_X1_[Bombyx_mori]	2	2	2	8.5	34.87	307	3183500	4626100	0	0	0	0		P2
carbohydrate metabolism	BMN05082	XP_012553407.1	KWMTBOMO04781	No	GO:0003824|catalytic activity|molecular function;GO:0003873|6-phosphofructo-2-kinase activity|molecular function;GO:0005524|ATP binding|molecular function;GO:0006000|fructose metabolic process|biological process;GO:0006003|fructose 2,6-bisphosphate metabolic process|biological process	PREDICTED:_6-phosphofructo-2-kinase/fructose-2,6-bisphosphatase_isoform_X2_[Bombyx_mori]	7	7	7	18.3	54.41	471	8473200	5494700	3841500	0	0	0		P2
NAD-binding of NADP-dependent 3-hydroxyisobutyrate dehydrogenase(HIBADH)	BMN11325	XP_028033329.1	KWMTBOMO10558	No	GO:0008442|30hydroxyisobutyrate dehydrogenase activity|molecular function;GO:0016491|oxidoreductase activity|molecular function;GO:0050661|NADP binding|molecular function;GO:0051287|NAD binding|molecular function;GO:0055114|oxidation-reduction process|biological process	PREDICTED:_3-hydroxyisobutyrate_dehydrogenase_isoform_X1_[Bombyx_mori]	2	2	2	10.2	34.008	322	8772700	8729500	6471000	0	0	0		P2
Zinc-binding dehydrogenase	BMN10923	XP_012546333.1	KWMTBOMO10187	Yes	GO:0008270|zinc ion binding|molecular function;GO:0016491|oxidoreductase activity|molecular function;GO:0055114|oxidation-reduction process|biological process	PREDICTED:_2-methylene-furan-3-one_reductase-like_[Bombyx_mori]	4	4	4	12.9	40.926	372	9095300	3831100	9342400	0	0	0		P2
CSN8/PSMD8/EIF3K family(PSMD8)	BMN11974	XP_004925604.1	KWMTBOMO11161	No	GO:0005838|proteasome regulatory particle|cellular component;GO:0006508|proteolysis|biological process	PREDICTED:_26S_proteasome_non-ATPase_regulatory_subunit_8_[Papilio_machaon]	4	4	4	23.5	30.709	268	5611200	6761600	0	0	0	0		P2
26S proteasome subunit RPN7	BMN02201	XP_004931028.1	KWMTBOMO02013	No	GO:0030234|enzyme regulator activity|molecular function	PREDICTED:_26S_proteasome_non-ATPase_regulatory_subunit_6_[Papilio_machaon]	4	4	4	12.3	43.461	382	1483300	1085200	602770	0	0	0		P2
Enzyme regulator activity. It is involved in the biological process described with regulation of protein catabolic process(PSMD1)	BMN11571	XP_004928163.3	KWMTBOMO10780	No	GO:0000502|proteasome complex|cellular component;GO:0030234|enzyme regulator activity|molecular function;GO:0042176|regulation of protein catabolic process|biological process	PREDICTED:_26S_proteasome_non-ATPase_regulatory_subunit_1_[Amyelois_transitella]	5	5	5	6.3	109.79	995	2748400	1747100	2485500	0	0	0		P2
Belongs to the AAA ATPase family(PSMC1)	BMN16393	XP_021202583.2	KWMTBOMO15123	No	GO:0005524|ATP binding|molecular function;GO:0005737|cytoplasm|cellular component;GO:0016787|hydrolase activity|molecular function;GO:0030163|protein catabolic process|biological process;GO:0036402|proteasome-activating ATPase activity|molecular function	PREDICTED:_26S_protease_regulatory_subunit_4_[Bombyx_mori]	2	2	2	8	49.017	437	1697600	859320	1041400	0	0	0		P2
nucleic acid metabolism	BMN03056	XP_004930143.1	KWMTBOMO02807	Yes	GO:0004521|endoribonuclease activity|molecular function	poly(U)-specific_endoribonuclease_homolog_precursor_[Papilio_xuthus]	10	10	10	42.4	39.626	349	53548000	54664000	34326000	0	0	0		P2
ATPase	BMN01433	XP_028041492.1	KWMTBOMO01315	No	GO:0000221|vacuolar proton0transporting V0type ATPase, V1 domain|cellular component;GO:0046961|proton-transporting ATPase activity, rotational mechanism|molecular function;GO:1902600|proton transmembrane transport|biological process	vacuolar_ATP_synthase_subunit_H_[Bombyx_mori]	22	22	22	56.6	55.158	475	223370000	167810000	99866000	10949000	34552000	2470700	0.0162126	3.3556
carbohydrate metabolism	BMN10643	XP_028026770.1	KWMTBOMO09934	No	GO:0003824|catalytic activity|molecular function;GO:0004619|phosphoglycerate mutase activity|molecular function;GO:0006096|glycolytic process|biological process;GO:0016868|intramolecular transferase activity, phosphotransferases|molecular function	phosphoglyceromutase_[Bombyx_mori]	6	6	6	28.6	28.694	255	23436000	22882000	24176000	0	0	0		P2
lipid binding	BMN04074	XP_037868063.1	KWMTBOMO03779	No	GO:0005543|phospholipid binding|molecular function;GO:0005545|1-phosphatidylinositol binding|molecular function;GO:0030136|clathrin-coated vesicle|cellular component;GO:0030276|clathrin binding|molecular function;GO:0048268|clathrin coat assembly|biological process	Phosphatidylinositol-binding_clathrin_assembly_protein_LAP_[Papilio_machaon]	2	2	2	7.8	50.864	488	4511300	1624500	0	0	0	0		P2
ATPase	BMN17534	NP_001040138.1	KWMTBOMO16196	No	GO:0015078|proton transmembrane transporter activity|molecular function;GO:0033180|proton-transporting V-type ATPase, V1 domain|cellular component;GO:1902600|proton transmembrane transport|biological process	vacuolar_ATPase_subunit_C_[Bombyx_mori]	23	23	23	63.5	44.007	386	166130000	209130000	126230000	14988000	22166000	15859000	0.00340597	3.2418
Redoxin	BMN05581	NP_001296495.1	KWMTBOMO05276	Yes	GO:0016209|antioxidant activity|molecular function;GO:0016491|oxidoreductase activity|molecular function;GO:0045454|cell redox homeostasis|biological process;GO:0051920|peroxiredoxin activity|molecular function;GO:0055114|oxidation-reduction process|biological process	peroxiredoxin-4_precursor_[Bombyx_mori]	4	3	3	23.8	27.33	244	10534000	0	2812800	0	0	0		P2
Redoxin	BMN07434	NP_001040386.1	KWMTBOMO06977	No	GO:0016491|oxidoreductase activity|molecular function;GO:0045454|cell redox homeostasis|biological process	peroxiredoxin_[Bombyx_mori]	3	3	3	28.5	16.698	158	9887800	13280000	2879200	2392700	0	2976100	0.227052	1.69348
carbohydrate metabolism	BMN07573	XP_012548562.2	KWMTBOMO07102	Yes	GO:0004553|hydrolase activity, hydrolyzing O0glycosyl compounds|molecular function;GO:0005975|carbohydrate metabolic process|biological process	PREDICTED:_lactase-phlorizin_hydrolase-like_[Bombyx_mori]	15	5	5	32.8	59.644	515	37409000	35939000	33449000	3099300	4597100	0	0.000276031	3.20958
carbohydrate metabolism	BMN06906	XP_028029106.1	KWMTBOMO06502	Yes	GO:0005576|extracellular region|cellular component;GO:0006030|chitin metabolic process|biological process;GO:0008061|chitin binding|molecular function	peritrophin_type-A_domain_protein_4_[Mamestra_configurata]	3	3	3	10.8	59.406	502	8750400	35809000	14475000	11789000	13008000	3720300	0.308847	1.04972
cuticular protein	BMN13432	XP_004929748.2	KWMTBOMO12505	Yes	GO:0005576|extracellular region|cellular component;GO:0006030|chitin metabolic process|biological process;GO:0008061|chitin binding|molecular function	peritrophin_1_[Mamestra_configurata]	5	5	5	21.6	84.398	776	44654000	45917000	21964000	0	0	0		P2
cuticular protein	BMN13380	AAP33177.1	KWMTBOMO12463	Yes	GO:0005576|extracellular region|cellular component;GO:0006030|chitin metabolic process|biological process;GO:0008061|chitin binding|molecular function	peritrophin_1_[Mamestra_configurata]	4	4	4	17.1	180.2	1878	3241500	3276300	3035600	385210	0	0		3.04733
Domain involved in innate immunity and lipid metabolism.	BMN16439	NP_001040454.1	KWMTBOMO15154	Yes		ML-domain_containing_secreted_protein_precursor_[Bombyx_mori]	9	9	9	61	16.972	154	171680000	259260000	231560000	4104800	52353000	15400000	0.002676	3.2047
Immunity	BMN05262	NP_001037560.1	KWMTBOMO04967	Yes	GO:0008270|zinc ion binding|molecular function;GO:0008745|N-acetylmuramoyl-L-alanine amidase activity|molecular function;GO:0009253|peptidoglycan catabolic process|biological process;GO:0042834|peptidoglycan binding|molecular function;GO:0045087|innate immune response|biological process	peptidoglycan_recognition_protein_S2_[Bombyx_mori]	3	3	3	27.2	21.469	195	26097000	41936000	33808000	0	0	0		P2
Immunity	BMN05150	XP_028043866.1	KWMTBOMO04838	Yes	GO:0008270|zinc ion binding|molecular function;GO:0008745|N-acetylmuramoyl-L-alanine amidase activity|molecular function;GO:0009253|peptidoglycan catabolic process|biological process;GO:0042834|peptidoglycan binding|molecular function;GO:0045087|innate immune response|biological process	peptidoglycan_recognition_protein_precursor_[Bombyx_mori]	9	9	9	56.9	24.205	218	566460000	687930000	447020000	0	0	0		P2
-	BMN14884	XP_004932705.1	KWMTBOMO13893	No	GO:0005549|odorant binding|molecular function	odorant-binding_protein_11_[Cnaphalocrocis_medinalis]	5	5	5	62	14.406	129	63243000	39211000	50656000	0	958320	0		5.73488
30_kDa_lipoprotein	BMN02841	XP_028039648.1	KWMTBOMO02602	Yes	GO:0005549|odorant binding|molecular function	odorant_binding_protein_LOC100301497_precursor_[Bombyx_mori]	7	7	7	59.9	15.844	142	261880000	330620000	238250000	0	0	0		P2
Haemolymph juvenile hormone binding protein (JHBP)	BMN14814	XP_028033628.1	KWMTBOMO13820	Yes		odorant_binding_protein_LOC100301495_precursor_[Bombyx_mori]	14	14	14	53.7	28.895	259	781040000	1393000000	924750000	5141800	0	0		7.65025
30_kDa_lipoprotein	BMN12722	XP_037873830.1	KWMTBOMO11900	Yes	GO:0005576|extracellular region|cellular component	low_molecular_30_kDa_lipoprotein_PBMHPC-23_precursor_[Bombyx_mori]	23	7	5	75.1	29.965	261	380480000	529020000	289130000	43972000	57321000	29829000	0.00719106	3.1924
Nucleoplasmin/nucleophosmin domain(NPM3)	BMN17033	NP_001166837.1	KWMTBOMO15712	No		nucleoplasmin_isoform_2_[Bombyx_mori]	2	2	2	18.7	20.843	187	29922000	0	15142000	0	0	0		P2
carbohydrate metabolism	BMN16960	XP_028031849.1	KWMTBOMO15629	No	GO:0004610|phosphoacetylglucosamine mutase activity|molecular function;GO:0005975|carbohydrate metabolic process|biological process;GO:0016868|intramolecular transferase activity, phosphotransferases|molecular function;GO:0071704|organic substance metabolic process|biological process	N-phosphoacetylglucosamine_mutase_[Cnaphalocrocis_medinalis]	4	4	4	9.9	59.858	548	0	3247000	0	3989500	0	4317000		-0.355133
translation	BMN08091	XP_021191155.1	KWMTBOMO07564	No	GO:0005509|calcium ion binding|molecular function	nonmuscle_myosin_essential_light_chain_[Bombyx_mori]	2	2	2	15.6	16.417	147	0	8645200	0	4916100	0	4073800		0.943594
EGF domain, unclasssified subfamily	BMN05644	XP_037868866.1	KWMTBOMO05348	Yes		nimrod_B_precursor_[Bombyx_mori]	3	3	3	8.1	63.153	581	7733100	9865700	8847000	0	0	0		P2
Amidohydrolase family(AMDHD2)		XP_004927838.1	KWMTBOMO07897	No	GO:0016787|hydrolase activity|molecular function;GO:0016810|hydrolase activity, acting on carbon-nitrogen (but not peptide) bonds|molecular function	N-cetylglucosamine-6-phosphate_deacetylase_[Spodoptera_litura]	2	2	2	14.5	19.33	179	3796500	4897500	3697100	0	0	0		P2
NAC domain(NACA)	BMN00868	NP_001040365.1	KWMTBOMO00794	No	GO:0005854|nascent polypeptide0associated complex|cellular component	nascent_polypeptide_associated_complex_protein_alpha_subunit_[Bombyx_mori]	2	2	2	13.7	22.673	211	4105600	0	2082000	0	0	0		P2
N-terminal domain of oxidoreductase(PTGR1)	BMN11251	XP_028027043.1	KWMTBOMO10464	No	GO:0005737|cytoplasm|cellular component;GO:0016491|oxidoreductase activity|molecular function;GO:0032440|2-alkenal reductase [NAD(P)+] activity|molecular function;GO:0047522|15-oxoprostaglandin 13-oxidase activity|molecular function;GO:0055114|oxidation-reduction process|biological process	NADP-dependent_oxidoreductase_[Bombyx_mori]	5	5	4	22.7	36.784	335	12220000	4305100	8569000	1330400	0	0		2.65245
Stores iron in a soluble, non-toxic, readily available form. Important for iron homeostasis. Iron is taken up in the ferrous form and deposited as ferric hydroxides after oxidation(FTHL17)	BMN15708	NP_001037580.1	KWMTBOMO14600	Yes	GO:0006826|iron ion transport|biological process;GO:0006879|cellular iron ion homeostasis|biological process;GO:0008199|ferric iron binding|molecular function	ferritin_precursor_[Bombyx_mori]	2	2	2	12.8	18.25	164	144750000	127860000	87874000	7793500	18558000	0	0.0168926	3.18902
carbohydrate metabolism	BMN10220	NP_001093275.1	KWMTBOMO09531	No	GO:0005506|iron ion binding|molecular function;GO:0005737|cytoplasm|cellular component;GO:0019310|inositol catabolic process|biological process;GO:0050113|inositol oxygenase activity|molecular function;GO:0055114|oxidation-reduction process|biological process	myo-inositol_oxygenase_[Bombyx_mori]	4	4	4	21.8	34.794	293	1758200	3177300	2893500	0	0	0		P2
carbohydrate metabolism	BMN07753	NP_001116811.1	KWMTBOMO07250	No	GO:0004645|phosphorylase activity|molecular function;GO:0005975|carbohydrate metabolic process|biological process;GO:0008184|glycogen phosphorylase activity|molecular function;GO:0030170|pyridoxal phosphate binding|molecular function	muscle_glycogen_phosphorylase_[Bombyx_mori]	5	5	5	6.7	96.453	841	2074000	1551700	1751500	0	0	0		P2
carbohydrate metabolism	BMN05277	XP_004922942.1	KWMTBOMO05295	No	GO:0000287|magnesium ion binding|molecular function;GO:0003824|catalytic activity|molecular function;GO:0004743|pyruvate kinase activity|molecular function;GO:0006096|glycolytic process|biological process;GO:0006511|ubiquitin-dependent protein catabolic process|biological process;GO:0016579|protein deubiquitination|biological process;GO:0030955|potassium ion binding|molecular function;GO:0036459|…	PREDICTED:_pyruvate_kinase-like_isoform_X1_[Bombyx_mori]	9	9	9	10	123.75	1124	7740900	7533500	3659100	695050	0	728050	0.0468626	3.14887
chitinase	BMN04456	XP_037867788.1	KWMTBOMO04135	Yes	GO:0004553|hydrolase activity, hydrolyzing O0glycosyl compounds|molecular function;GO:0004568|chitinase activity|molecular function;GO:0005975|carbohydrate metabolic process|biological process;GO:0006032|chitin catabolic process|biological process;GO:0008061|chitin binding|molecular function	PREDICTED:_chitinase_isoform_X1_[Bombyx_mori]	31	31	31	71.7	61.271	555	3621300000	5235000000	3778400000	256770000	1055600000	206660000	0.00313516	3.05617
Microtubule binding(MAPRE2)	BMN12363	NP_001040321.1	KWMTBOMO11558	No	GO:0005515|protein binding|molecular function;GO:0008017|microtubule binding|molecular function	microtubule-associated_protein_RP/EB_family_member_3_[Bombyx_mori]	7	7	7	32.7	28.426	254	22446000	43652000	31090000	0	0	0		P2
GTP-binding protein involved in nucleocytoplasmic transport. Required for the import of protein into the nucleus and also for RNA export. Involved in chromatin condensation and control of cell cycle(RAN)	BMN05895	NP_001040274.1	KWMTBOMO05566	No	GO:0003924|GTPase activity|molecular function;GO:0005525|GTP binding|molecular function;GO:0006913|nucleocytoplasmic transport|biological process	GTP-binding_nuclear_protein_Ran_[Bombyx_mori]	6	6	6	30	24.337	213	44799000	32424000	22171000	0	2756900	5678500	0.0426012	2.97367
Degradation arginine-rich protein for mis-folding(MANF)	BMN10853	XP_004921981.1	KWMTBOMO10127	Yes		Mesencephalic_astrocyte-derived_neurotrophic_factor_[Operophtera_brumata]	1	1	1	5.8	19.926	173	0	0	0	7622800	0	5449100		P7
aminopeptidase	BMN05198	XP_028036152.1	KWMTBOMO04893	Yes	GO:0008237|metallopeptidase activity|molecular function;GO:0008270|zinc ion binding|molecular function	membrane_alanyl_aminopeptidase-like_precursor_[Bombyx_mori]	11	11	11	15.7	104.4	930	5284400	548940	1138800	1717400	23982000		0.304491	-2.46702
aminopeptidase	BMN05205	XP_028036193.1	KWMTBOMO04899	Yes		membrane_alanyl_aminopeptidase-like_[Bombyx_mori]	4	4	4	13.7	45.135	394	3220200	482470	2130800	11012000		2118500	0.275117	-1.75546
carbohydrate metabolism	BMN08016	XP_037870345.1	KWMTBOMO07501	No	GO:0004553|hydrolase activity, hydrolyzing O0glycosyl compounds|molecular function;GO:0004563|beta-N-acetylhexosaminidase activity|molecular function;GO:0005975|carbohydrate metabolic process|biological process	PREDICTED:_chitooligosaccharidolytic_beta-N-acetylglucosaminidase_isoform_X1_[Bombyx_mori]	35	35	35	65.5	68.461	595	1459500000	1720500000	1267900000	124630000	358540000	83615000	0.00117258	2.97225
Reverse transcriptase (RNA-dependent DNA polymerase)		XP_037874651.1	KWMTBOMO13449	Yes	GO:0003676|nucleic acid binding|molecular function;GO:0008270|zinc ion binding|molecular function	reverse_transcriptase_[Bombyx_mori]	9	9	9	7.1	207.51	1864	4631000	6286200	3612000	472140	0	771750	0.0250966	2.96106
nucleic acid metabolism	BMN08720	XP_028027412.1	KWMTBOMO08143	No	GO:0004519|endonuclease activity|molecular function;GO:0005634|nucleus|cellular component;GO:0006302|double-strand break repair|biological process;GO:0008408|3'-5' exonuclease activity|molecular function;GO:0016787|hydrolase activity|molecular function;GO:0030145|manganese ion binding|molecular function;GO:0030870|Mre11 complex|cellular component	meiotic_recombination_11_[Bombyx_mori]	4	4	4	10	70.636	628	6303600	982840	1712600	0	0	0		P2
metalloproteinase	BMN09595	XP_012547706.1	KWMTBOMO08941	No	GO:0004222|metalloendopeptidase activity|molecular function;GO:0006508|proteolysis|biological process;GO:0008237|metallopeptidase activity|molecular function;GO:0008270|zinc ion binding|molecular function;GO:0031012|extracellular matrix|cellular component	matrix_metalloproteinase_1_isoform_1_[Bombyx_mori]	8	8	8	23	56.679	508	14303000	21333000	16591000	0	0	0		P2
carbohydrate metabolism	BMN17598	BCL50884.1	KWMTBOMO16259	No	GO:0003824|catalytic activity|molecular function;GO:0004553|hydrolase activity, hydrolyzing O-glycosyl compounds|molecular function;GO:0005515|protein binding|molecular function;GO:0005975|carbohydrate metabolic process|biological process;GO:0030246|carbohydrate binding|molecular function	Maltodextrin_glucosidase_[Operophtera_brumata]	12	12	12	15.7	123.6	1076	0	0	0	6185500	10990000	7842400		P7
carbohydrate metabolism	BMN01767	NP_001296551.1	KWMTBOMO01630	No	GO:0003824|catalytic activity|molecular function;GO:0005975|carbohydrate metabolic process|biological process	maltase_A1_[Bombyx_mori]	2	2	2	5.4	69.378	606	5023000	4748300	2079900	0	0	0		P2
Redoxin	BMN00368	XP_028032991.1	KWMTBOMO00340	No	GO:0004096|catalase activity|molecular function;GO:0006979|response to oxidative stress|biological process;GO:0020037|heme binding|molecular function;GO:0042744|hydrogen peroxide catabolic process|biological process;GO:0055114|oxidation-reduction process|biological process	catalase_[Bombyx_mori]	18	18	18	46.2	56.919	507	27436000	24256000	18356000	3897500	2039500	3171700	0.00170518	2.94303
-	BMN11340	XP_028033931.1	KWMTBOMO10576	Yes		major_royal_jelly_protein_1_precursor_[Bombyx_mori]	2	2	2	6.8	44.936	382	2580800	1619400	1105200	0	0	0		P2
carbohydrate metabolism	BMN08969	XP_004922650.1	KWMTBOMO08343	No	GO:0004175|endopeptidase activity|molecular function;GO:0004298|threonine-type endopeptidase activity|molecular function;GO:0005839|proteasome core complex|cellular component;GO:0006511|ubiquitin-dependent protein catabolic process|biological process;GO:0019773|proteasome core complex, alpha-subunit complex|cellular component;GO:0051603|proteolysis involved in cellular protein catabolic process|b…	PREDICTED:_alpha-N-acetylglucosaminidase_isoform_X1_[Bombyx_mori]	9	9	9	11.7	108.55	948	4992400	4498300	2619500	633410	340810	650740	0.00871687	2.89775
30_kDa_lipoprotein	BMN12711	NP_001268827.1	KWMTBOMO11892	No	GO:0005576|extracellular region|cellular component	low_molecular_mass_30_kDa_lipoprotein_21G1-like_precursor_[Bombyx_mori]	9	9	9	42.9	27.823	238	9754400	14976000	11259000	7609600	16405000	7078000	0.656169	0.211001
amino acid metabolism	BMN03357	XP_023950045.1	KWMTBOMO03092	No	GO:0003824|catalytic activity|molecular function;GO:0004111|creatine kinase activity|molecular function;GO:0016301|kinase activity|molecular function;GO:0016772|transferase activity, transferring phosphorus-containing groups|molecular function;GO:0046314|phosphocreatine biosynthetic process|biological process	PREDICTED:_arginine_kinase_isoform_X2_[Bombyx_mori]	18	18	18	45.7	49.644	451	255760000	357590000	165450000	8448900	55004000	42925000	0.017294	2.87205
30_kDa_lipoprotein	BMN12712	XP_028029470.1	KWMTBOMO11893	Yes	GO:0005576|extracellular region|cellular component	low_molecular_mass_30_kDa_lipoprotein_19G1-like_precursor_[Bombyx_mori]	4	3	3	20.3	29.056	251	19707000	13232000	2733700	0	0	0		P2
30_kDa_lipoprotein	BMN12726	NP_001266309.1	KWMTBOMO11904	Yes	GO:0005576|extracellular region|cellular component	low_molecular_mass_30_kDa_lipoprotein_19G1-like_precursor_[Bombyx_mori]	17	17	8	62.5	29.391	256	2667400000	4963400000	2451000000	972440000	1519400000	1046200000	0.0567479	1.51073
30_kDa_lipoprotein		XP_037875809.1	KWMTBOMO14258	No	GO:0005576|extracellular region|cellular component	low_molecular_mass_30_kDa_lipoprotein_19G1-like_[Bombyx_mori]	11	11	4	29.6	49.352	436	27132000	20525000	27028000	0	6468800	0		1.94429
carboxypeptidase	BMN13072	NP_001177297.1	KWMTBOMO12183	No		antennal_esterase_precursor_[Bombyx_mori]	13	13	13	43.1	44.552	399	94990000	146750000	151150000	0	29685000	6226300	0.0199532	2.86665
30_kDa_lipoprotein	BMN12725	NP_001266375.1	KWMTBOMO11903	Yes	GO:0005576|extracellular region|cellular component	low_molecular_30_kDa_lipoprotein_PBMHPC-19-like_precursor_[Bombyx_mori]	14	14	14	67.2	28.495	244	76519000	44184000	61553000	0	0	0		P2
amino acid metabolism	BMN02769	XP_037867277.1	KWMTBOMO02525	Yes	GO:0004252|serine0type endopeptidase activity|molecular function;GO:0006508|proteolysis|biological process;GO:0008236|serine-type peptidase activity|molecular function;GO:0070008|serine-type exopeptidase activity|molecular function	PREDICTED:_prolyl_endopeptidase_isoform_X1_[Papilio_xuthus]	31	31	31	53.1	83.716	740	261200000	405010000	219460000	34167000	64667000	22605000	0.0114761	2.86654
amino acid metabolism	BMN12411	XP_021205977.1	KWMTBOMO11613	No	GO:0008237|metallopeptidase activity|molecular function;GO:0008270|zinc ion binding|molecular function	leukotriene_A-4_hydrolase_[Bombyx_mori]	3	3	3	5.9	69.433	607	1035700	0	1033400	0	0	0		P2
-	BMN11478	XP_028039616.1	KWMTBOMO10688	Yes		lectin_5_precursor_[Bombyx_mori]	3	3	3	24	14.872	129	49334000	55653000	41419000	0	0	0		P2
-	BMN05951	P54684.1	KWMTBOMO05616	Yes		lebocin-3_precursor_[Bombyx_mori]	3	3	3	22.9	21.026	179	61191000	112190000	68587000	0	0	0		P2
carbohydrate metabolism	BMN00598	XP_028043191.1	KWMTBOMO00545	No	GO:0003824|catalytic activity|molecular function;GO:0004459|L-lactate dehydrogenase activity|molecular function;GO:0005737|cytoplasm|cellular component;GO:0005975|carbohydrate metabolic process|biological process;GO:0016491|oxidoreductase activity|molecular function;GO:0016616|oxidoreductase activity, acting on the CH-OH group of donors, NAD or NADP as acceptor|molecular function;GO:0019752|carbo…	lactate_dehydrogenase_[Bombyx_mori]	5	5	5	17.6	38.078	346	8147700	3102600	5123500	0	1635800	0		1.73836
translation	BMN14868	NP_001037410.1	KWMTBOMO13880	No	GO:0005509|calcium ion binding|molecular function;GO:0005515|protein binding|molecular function	Kv_channel-interacting_protein_4_[Papilio_xuthus]	2	2	2	9.2	26.203	229	43114000	7155400	6028900	0	0	0		P2
Microtubule binding(KIF5B)	BMN06087	XP_028041910.1	KWMTBOMO05741	No	GO:0003777|microtubule motor activity|molecular function;GO:0005524|ATP binding|molecular function;GO:0007018|microtubule-based movement|biological process;GO:0008017|microtubule binding|molecular function	kinesin_heavy_chain_[Bombyx_mori]	4	4	4	5.5	108.18	964	1466600	769390	0	0	0	0		P2
Inhibitor	BMN14848	NP_001040250.1	KWMTBOMO13850	Yes	GO:0005515|protein binding|molecular function	kazal-type_proteinase_inhibitor_precursor_[Bombyx_mori]	3	3	3	40.6	10.582	96	655900000	787910000	499880000	0	0	0		P2
carboxypeptidase	BMN16154	NP_001037027.1	KWMTBOMO14919	Yes		juvenile_hormone_esterase_1_precursor_[Bombyx_mori]	8	8	8	23.5	62.874	570	7279000	5465000	8484400	0	884970	4437600	0.0851531	1.41084
translation	BMN01709	6KTH_A	KWMTBOMO01582	No	GO:0005509|calcium ion binding|molecular function	juvenile_hormone_diol_kinase_[Manduca_sexta]	5	5	5	35.2	20.117	179	30740000	6123400	2417300	0	4371600	0		1.58262
Calcium ion binding(Scp2)	BMN01707	XP_028036274.1	KWMTBOMO01580	No	GO:0005509|calcium ion binding|molecular function	juvenile_hormone_diol_kinase_[Bombyx_mori]	5	5	5	36.3	20.324	182	30764000	61507000	31178000	0	0	0		P2
MreB/Mbl protein(HSPA5)	BMN09284	XP_012547740.1	KWMTBOMO08642	Yes		heat_shock_protein_70-3_[Bombyx_mori]	13	12	11	23.4	72.745	655	7408900	7205000	6248500	242130	1671400	1212900	0.000432771	2.73832
Aldehyde dehydrogenase	BMN05487	XP_004931115.1	KWMTBOMO05196	No	GO:0016491|oxidoreductase activity|molecular function;GO:0016620|oxidoreductase activity, acting on the aldehyde or oxo group of donors, NAD or NADP as acceptor|molecular function;GO:0055114|oxidation-reduction process|biological process	PREDICTED:_retinal_dehydrogenase_1-like_[Amyelois_transitella]	17	17	17	45.3	52.477	486	69274000	41268000	63721000	0	5331500	12419000	0.0227066	2.71037
Haemolymph juvenile hormone binding protein (JHBP)	BMN09868	NP_001036986.1	KWMTBOMO09215	Yes		juvenile_hormone_binding_protein_brP-1649_precursor_[Bombyx_mori]	7	7	7	49	27.319	245	189630000	241150000	147260000	0	0	0		P2
Redoxin	BMN06925	XP_028029055.1	KWMTBOMO06524	Yes	GO:0003756|protein disulfide isomerase activity|molecular function;GO:0016853|isomerase activity|molecular function;GO:0045454|cell redox homeostasis|biological process	protein_disulfide_isomerase_precursor_[Bombyx_mori]	9	9	9	24.9	55.584	494	19210000	13061000	11966000	2410900	0	2496400	0.0242762	2.58729
oxoacid metabolism	BMN06168	NP_001040134.1	KWMTBOMO05820	No	GO:0000287|magnesium ion binding|molecular function;GO:0004450|isocitrate dehydrogenase (NADP+) activity|molecular function;GO:0006102|isocitrate metabolic process|biological process;GO:0016616|oxidoreductase activity, acting on the CH-OH group of donors, NAD or NADP as acceptor|molecular function;GO:0051287|NAD binding|molecular function;GO:0055114|oxidation-reduction process|biological process	isocitrate_dehydrogenase_[Bombyx_mori]	10	10	10	32.8	46.176	408	29277000	21992000	17301000	642020	0	0		5.15385
carbohydrate metabolism	BMN04614	XP_028032731.1	KWMTBOMO04299	No	GO:0004553|hydrolase activity, hydrolyzing O0glycosyl compounds|molecular function;GO:0004563|beta-N-acetylhexosaminidase activity|molecular function;GO:0005975|carbohydrate metabolic process|biological process	beta-N-acetylglucosaminidase_2_precursor_[Bombyx_mori]	24	24	13	52.8	57.193	496	135750000	174130000	136020000	19684000	44819000	9791200	0.0016728	2.5854
Redoxin	BMN10028	XP_037871531.1	KWMTBOMO09355	No	GO:0016209|antioxidant activity|molecular function;GO:0016491|oxidoreductase activity|molecular function;GO:0045454|cell redox homeostasis|biological process;GO:0051920|peroxiredoxin activity|molecular function;GO:0055114|oxidation-reduction process|biological process	thiol_peroxiredoxin_[Bombyx_mori]	10	10	9	54.9	21.916	195	325470000	498760000	310140000	34007000	158340000	1497100	0.0152598	2.54892
14-3-3 homologues(YWHAE)	BMN10697	NP_001091764.1	KWMTBOMO09980	No	GO:0019904|protein domain specific binding|molecular function	14-3-3_epsilon_protein_[Bombyx_mori]	13	13	11	51.9	29.671	262	120710000	171850000	86768000	34586000	10932000	19668000	0.0151156	2.54081
Immunity	BMN01971	XP_028034065.1	KWMTBOMO01825	Yes		immune-related_protein_2_precursor_[Bombyx_mori]	3	3	3	21.7	18.047	166	4946100	19964000	14441000	1964000	0	0		2.73957
carboxypeptidase	BMN17807	ACL83459.1	KWMTBOMO16456	Yes		integument_esterase_1_precursor_[Bombyx_mori]	18	18	18	40.3	63.296	561	474750000	563640000	422550000	35490000	143750000	74236000	0.00149574	2.52698
Rab subfamily of small GTPases(RAB6B)	BMN03297	XP_028029989.1	KWMTBOMO03027	No	GO:0003924|GTPase activity|molecular function;GO:0005525|GTP binding|molecular function	ras_small_monomeric_GTPase_Rab6_[Bombyx_mori]	1	1	1	5.3	23.628	209	9605400	9833500	6593300	1582700	0	1433500	0.0130141	2.52453
amino acid metabolism	BMN05638	XP_028033084.1	KWMTBOMO05339	Yes	GO:0006508|proteolysis|biological process;GO:0008237|metallopeptidase activity|molecular function;GO:0008241|peptidyl-dipeptidase activity|molecular function;GO:0016020|membrane|cellular component	male_reproductive_organ_angiotensin-converting_enzyme-related_protein_2_precursor_[Bombyx_mori]	26	26	26	55.5	74.229	649	83972000	158390000	78413000	10461000	34662000	11205000	0.0308675	2.50964
Conserved hypothetical protein	BMN03914	XP_028043626.1	KWMTBOMO03602	No		hypothetical_protein_RR46_08180_[Papilio_xuthus]	5	5	5	34.3	23.45	216	2269700	7302200	5738100	0	0	0		P2
-	BMN03632	XP_030029935.1	KWMTBOMO03299	Yes	GO:0005576|extracellular region|cellular component;GO:0008200|ion channel inhibitor activity|molecular function;GO:0009405|pathogenesis|biological process	hypothetical_protein_RR46_03773_[Papilio_xuthus]	2	2	2	31.3	9.0211	83	33782000	22667000	21455000	0	0	0		P2
NmrA-like family(BLVRB)	BMN16213	XP_028037480.1	KWMTBOMO14967	No		hypothetical_protein_KGM_16514_[Danaus_plexippus]	7	7	7	40.5	22.488	205	40989000	45447000	16557000	2830400	0	9080400	0.0958964	2.52724
nucleic acid metabolism	BMN10064	XP_004929027.1	KWMTBOMO09381	No	GO:0000387|spliceosomal snRNP assembly|biological process;GO:0005681|spliceosomal complex|cellular component;GO:0006396|RNA processing|biological process	hypothetical_protein_KGM_15381_[Danaus_plexippus]	2	2	2	13.1	14.047	130	2612500	61368000	0	0	0	0		P2
carboxypeptidase	BMN01515	NP_001036933.1	KWMTBOMO01398	Yes	GO:0004180|carboxypeptidase activity|molecular function;GO:0004181|metallocarboxypeptidase activity|molecular function;GO:0006508|proteolysis|biological process;GO:0008270|zinc ion binding|molecular function	molting_fluid_carboxypeptidase_A_precursor_[Bombyx_mori]	18	18	18	47.6	53.979	479	643280000	922690000	636830000	18172000	366570000	6302300	0.0161847	2.49393
carbohydrate metabolism	BMN10736	NP_001119721.1	KWMTBOMO10007	Yes	GO:0004553|hydrolase activity, hydrolyzing O0glycosyl compounds|molecular function;GO:0004564|beta-fructofuranosidase activity|molecular function;GO:0005737|cytoplasm|cellular component;GO:0005975|carbohydrate metabolic process|biological process	beta-fructofuranosidase_precursor_[Bombyx_mori]	16	16	16	35.7	55.941	488	200660000	355980000	193010000	16270000	86668000	31104000	0.0230841	2.48353
-	BMN03848	OWR54042.1	KWMTBOMO03526	Yes		hypothetical_protein_KGM_06638_[Danaus_plexippus]	7	7	7	60.7	9.3608	84	420860000	427050000	288570000	0	0	0		P2
protein modification	BMN07018	XP_004931520.1	KWMTBOMO06593	No		hypothetical_protein_KGM_06034_[Danaus_plexippus]	2	2	2	14.6	16.425	144	2968200	0	6958000	0	0	0		P2
-	BMN11146	XP_004932470.1	KWMTBOMO10377	Yes		hypothetical_protein_KGM_04834_[Danaus_plexippus]	3	3	3	6.5	56.996	506	6441800	7211200	6912700	0	0	0		P2
D-isomer specific 2-hydroxyacid dehydrogenase, catalytic domain		XP_037876333.1	KWMTBOMO01477	Yes	GO:0016616|oxidoreductase activity, acting on the CH0OH group of donors, NAD or NADP as acceptor|molecular function;GO:0051287|NAD binding|molecular function;GO:0055114|oxidation-reduction process|biological process	hypothetical_protein_KGM_04603_[Danaus_plexippus]	5	5	5	40.5	17.201	158	32375000	84103000	54079000	0	0	0		P2
-		P_KWMTBOMO11621	KWMTBOMO11621	No		Two-component_sensor_histidine_kinase_/_two-component_response_regulator_[Operophtera_brumata]	12	12	12	85.3	12.8	116	530490000	1147400000	569210000	172650000	120330000	110000000	0.0374083	2.47928
Catalyzes the reversible isomerization between hydroxypyruvate and 2-hydroxy-3-oxopropanoate (also termed tartronate semialdehyde)(Gip)	BMN04259	ABY57912.1	KWMTBOMO03961	No		hydroxypyruvate_isomerase_[Bombyx_mori]	9	9	9	37.3	29.169	260	55303000	43231000	10209000	2302400	0	0		3.97668
KR domain(DECR2)	BMN01350	XP_004931809.1	KWMTBOMO01235	No	GO:0016491|oxidoreductase activity|molecular function	Hydroxybutyrate_dehydrogenase_[Operophtera_brumata]	3	3	3	14.2	27.631	260	3004000	10474000	10051000	0	0	0		P2
Heat shock chaperonin-binding motif.(STIP1)	BMN07460	XP_028030748.1	KWMTBOMO06999	No	GO:0005515|protein binding|molecular function	Hsc70/Hsp90-organizing_protein_HOP_[Bombyx_mori]	3	3	3	5.9	62.252	541	1219500	2634700	0	0	0	0		P2
RNA recognition motif	BMN13517	XP_004929664.1	KWMTBOMO12590	No	GO:0003676|nucleic acid binding|molecular function	Hrp59_protein_[Danaus_plexippus]	2	2	2	4.4	55.874	505	2541800	2938000	1350200	0	0	0		P2
RNA recognition motif	BMN03677	XP_028026088.1	KWMTBOMO03337	No	GO:0003676|nucleic acid binding|molecular function;GO:0003729|mRNA binding|molecular function	Heterogeneous_nuclear_ribonucleoprotein_at_87F_[Operophtera_brumata]	4	4	4	18.3	33.776	317	13225000	24147000	16259000	0	0	0		P2
RNA recognition motif	BMN03678	NP_001093319.1	KWMTBOMO03338	No	GO:0003676|nucleic acid binding|molecular function;GO:0003729|mRNA binding|molecular function	heterogeneous_nuclear_ribonucleoprotein_A1_[Bombyx_mori]	4	4	4	15.3	29.163	261	37648000	7681800	40035000	0	0	0		P2
serine proteinase	BMN16512	XP_028036611.1	KWMTBOMO15225	Yes	GO:0004252|serine0type endopeptidase activity|molecular function;GO:0006508|proteolysis|biological process	hemolymph_proteinase_5_[Danaus_plexippus]	10	10	10	30	47.03	427	62286000	73171000	49673000	0	0	0		P2
serine proteinase	BMN10208	XP_004928951.1	KWMTBOMO09516	Yes	GO:0004252|serine0type endopeptidase activity|molecular function;GO:0006508|proteolysis|biological process	hemolymph_proteinase_19_[Manduca_sexta]	15	15	15	32.4	66.797	599	63730000	147990000	68399000	0	0	0		P2
amino acid metabolism	BMN16006	XP_028030783.1	KWMTBOMO14788	No	GO:0004252|serine0type endopeptidase activity|molecular function;GO:0005515|protein binding|molecular function;GO:0006508|proteolysis|biological process	hemolymph_protein_14_[Bombyx_mori]	6	6	6	13.6	60.006	551	2786700	15679000	11526000	0	0	0		P2
Redoxin	BMN01622	XP_028029239.1	KWMTBOMO01502	No	GO:0005515|protein binding|molecular function	glutathione_S-transferase_sigma_2_[Bombyx_mori]	9	9	8	48.5	23.339	204	107840000	101550000	70049000	11645000	34616000	3853500	0.0068327	2.47923
serine proteinase	BMN04297	BAG70409.1	KWMTBOMO03996	Yes	GO:0004252|serine0type endopeptidase activity|molecular function;GO:0006508|proteolysis|biological process	hemocyte_protease-1_[Bombyx_mori]	4	4	4	14.1	43.588	389	14922000	12878000	10970000	0	0	0		P2
Hsp20	BMN08417	NP_001036985.1	KWMTBOMO07857	No		heat_shock_protein_hsp21.4_[Bombyx_mori]	3	3	3	25.1	21.404	187	15187000	2474100	2126700	0	0	0		P2
amino acid metabolism		XP_012550504.1	KWMTBOMO11906	Yes	GO:0005576|extracellular region|cellular component	PREDICTED:_low_molecular_30_kDa_lipoprotein_PBMHPC-19_isoform_X1_[Bombyx_mori]	15	6	6	52	29.414	256	914560000	1057300000	686000000	250460000	145710000	84485000	0.00360053	2.46719
Hsp22	BMN17317	NP_001036984.1	KWMTBOMO16001	No		heat_shock_protein_hsp_19.9_[Bombyx_mori]	6	3	3	41.8	19.89	177	70089000	53552000	41930000	0	0	0		P2
cellular macromolecule metabolism	BMN17385	NP_001036876.1	KWMTBOMO16087	No	GO:0005524|ATP binding|molecular function;GO:0006457|protein folding|biological process;GO:0051082|unfolded protein binding|molecular function	heat_shock_protein_83_[Bombyx_mori]	20	20	19	29.2	82.421	716	76486000	77702000	32716000	3730500	0	6154600	0.0577005	3.65594
carboxypeptidase	BMN08253	XP_028028528.1	KWMTBOMO07711	Yes		carboxyl/choline_esterase_CCE006d_[Helicoverpa_armigera]	19	19	19	54	59.423	531	84612000	114880000	61799000	10733000	26660000	10770000	0.0119817	2.43966
cellular macromolecule metabolism	BMN01161	XP_004923957.1	KWMTBOMO01075	No	GO:0005524|ATP binding|molecular function;GO:0006457|protein folding|biological process;GO:0042026|protein refolding|biological process	heat_shock_protein_60_[Chilo_suppressalis]	5	5	5	13.5	57.143	539	2669000	1576700	1207600	3041000	1204500	0	0.754028	-0.223767
-	BMN03408	NP_001112375.1	KWMTBOMO03132	Yes		heat_shock_protein_25.4_precursor_[Bombyx_mori]	4	4	4	22.9	25.392	223	33214000	33505000	20627000	20021000	26029000	9575400	0.174543	0.650998
Hsp21	BMN17321	NP_001037038.1	KWMTBOMO16637	No		heat_shock_protein_20.4_[Bombyx_mori]	8	8	2	63	20.427	181	335770000	189100000	103900000	0	35097000	0		2.57815
Hsp24	BMN03333	NP_001276564.1	KWMTBOMO03069	Yes		heat_shock_protein_20,_partial_[Bicyclus_anynana]	3	3	3	10.6	27.417	246	8398300	8863800	3236000	0	0	0		P2
carboxypeptidase	BMN06655	XP_004922266.2	KWMTBOMO06254	No		PREDICTED:_carboxylesterase_5A-like_[Bombyx_mori]	5	5	5	10.1	110.51	985	2910400	4903000	5930200	1147100	549020	858460	0.0144972	2.4276
Histone 2A(H2AFZ)	BMN03455	NP_001040529.1	KWMTBOMO03173	No	GO:0000786|nucleosome|cellular component;GO:0003677|DNA binding|molecular function;GO:0046982|protein heterodimerization activity|molecular function	H2A_histone_family_member_V_[Bombyx_mori]	5	5	5	53.5	13.372	129	186250000	96648000	55090000	0	0	0		P2
ATP metabolism	BMN00682	XP_004924934.1	KWMTBOMO16197	No	GO:0015986|ATP synthesis coupled proton transport|biological process;GO:0045261|proton-transporting ATP synthase complex, catalytic core F(1)|cellular component;GO:0046933|proton-transporting ATP synthase activity, rotational mechanism|molecular function	H+_transporting_ATP_synthase_gamma_subunit_[Bombyx_mori]	3	3	3	15.9	32.349	296	23682000	6311600	1350400	0	3286200	0		1.66873
ATP metabolism	BMN07749	NP_001093091.1	KWMTBOMO07247	No	GO:0015986|ATP synthesis coupled proton transport|biological process;GO:0045261|proton-transporting ATP synthase complex, catalytic core F(1)|cellular component;GO:0046933|proton-transporting ATP synthase activity, rotational mechanism|molecular function	H+_transporting_ATP_synthase_delta_subunit_[Bombyx_mori]	2	2	2	17.4	17.167	161	2584500	0	1834800	3212600	0	0		-0.539923
ATP metabolism	BMN05365	XP_037868917.1	KWMTBOMO05069	No	GO:0005524|ATP binding|molecular function;GO:0015986|ATP synthesis coupled proton transport|biological process;GO:0045261|proton-transporting ATP synthase complex, catalytic core F(1)|cellular component;GO:0046034|ATP metabolic process|biological process;GO:0046933|proton-transporting ATP synthase activity, rotational mechanism|molecular function;GO:1902600|proton transmembrane transport|biologic…	H+_transporting_ATP_synthase_beta_subunit_isoform_2_[Bombyx_mori]	13	13	13	34.5	54.849	513	65666000	31022000	20431000	4516400	4110600	0	0.143568	3.17801
calmodulin(Cam)	BMN14472	APA33948.1	KWMTBOMO13520	No	GO:0005509|calcium ion binding|molecular function;GO:0019722|calcium-mediated signaling|biological process	Calmodulin,_partial_[Trichinella_pseudospiralis]	8	8	8	56.4	16.81	149	163460000	290980000	256830000	32952000	59641000	39907000	0.00773795	2.4244
D-isomer specific 2-hydroxyacid dehydrogenase, catalytic domain	BMN01592	XP_004924437.2	KWMTBOMO01478	No	GO:0051287|NAD binding|molecular function;GO:0055114|oxidation-reduction process|biological process	Glyoxylate_reductase/hydroxypyruvate_reductase_[Operophtera_brumata]	5	5	5	28.6	21.804	199	12953000	18433000	7532100	0	0	0		P2
lipid metabolism	BMN09678	XP_028036894.1	KWMTBOMO09030	Yes	GO:0006629|lipid metabolic process|biological process;GO:0008081|phosphoric diester hydrolase activity|molecular function	glycerophosphoryl_diester_phosphodiesterase_precursor_[Bombyx_mori]	3	3	3	9.9	41.45	372	3482700	0	0	4234300	3608000	946560		0.249493
carbohydrate metabolism	BMN05348	XP_028030902.1	KWMTBOMO05055	No	GO:0004367|glycerol030phosphate dehydrogenase [NAD+] activity|molecular function;GO:0005975|carbohydrate metabolic process|biological process;GO:0006072|glycerol-3-phosphate metabolic process|biological process;GO:0009331|glycerol-3-phosphate dehydrogenase complex|cellular component;GO:0016491|oxidoreductase activity|molecular function;GO:0016616|oxidoreductase activity, acting on the CH-OH group…	glycerol-3-phosphate_dehydrogenase-1_[Bombyx_mori]	9	9	9	32	39.667	362	15933000	23712000	17542000	0	0	0		P2
Hsp20/alpha crystallin family(CRYAB)	BMN17319	XP_028025721.1	KWMTBOMO16636	No		heat_shock_protein_hsp20.8_[Bombyx_mori]	6	2	1	43	20.804	186	29568000	48519000	30680000	6480000	7099100	0	0.0339074	2.41682
Redoxin	BMN15637	NP_001040435.1	KWMTBOMO14663	No	GO:0005515|protein binding|molecular function	glutathione_S-transferase_omega_3_[Bombyx_mori]	6	6	6	32.9	28.608	240	15029000	5248300	8269200	0	0	0		P2
Redoxin	BMN06978	XP_028041031.1	KWMTBOMO06566	No	GO:0005515|protein binding|molecular function	glutathione_S-transferase_omega_1_[Bombyx_mori]	13	13	13	58.7	29.069	254	81828000	122620000	128260000	0	0	0		P2
Redoxin	BMN08798	XP_004922823.1	KWMTBOMO08201	No	GO:0004342|glucosamine060phosphate deaminase activity|molecular function;GO:0005975|carbohydrate metabolic process|biological process;GO:0006044|N-acetylglucosamine metabolic process|biological process	PREDICTED:_glucosamine-6-phosphate_isomerase_isoform_X2_[Papilio_machaon]	11	11	11	46.3	30.433	270	92998000	59683000	38006000	19767000	6280400	10029000	0.035345	2.40208
Redoxin	BMN14872	NP_001036999.1	KWMTBOMO13882	No	GO:0004602|glutathione peroxidase activity|molecular function;GO:0006979|response to oxidative stress|biological process;GO:0055114|oxidation-reduction process|biological process	glutathione_peroxidase_[Bombyx_mori]	5	5	5	45.2	19.018	168	21939000	59374000	18093000	3142200	0	0		3.39852
Redoxin	BMN01449	NP_001040246.1	KWMTBOMO01335	No	GO:0009055|electron transfer activity|molecular function;GO:0015035|protein disulfide oxidoreductase activity|molecular function;GO:0045454|cell redox homeostasis|biological process	glutaredoxin_[Bombyx_mori]	2	2	2	20.7	12.691	116	8927200	2976600	6508300	0	0	0		P2
Stores iron in a soluble, non-toxic, readily available form. Important for iron homeostasis. Iron is taken up in the ferrous form and deposited as ferric hydroxides after oxidation(Fer2LCH)	BMN15709	NP_001037584.1	KWMTBOMO14599	Yes	GO:0006826|iron ion transport|biological process;GO:0006879|cellular iron ion homeostasis|biological process;GO:0008199|ferric iron binding|molecular function	ferritin_precursor_[Bombyx_mori]	11	11	11	48.5	26.033	229	40211000	55994000	50434000	9267500	13130000	5609500	0.00149809	2.38841
carbohydrate metabolism	BMN03072	XP_028040809.1	KWMTBOMO02819	Yes	GO:0004553|hydrolase activity, hydrolyzing O0glycosyl compounds|molecular function;GO:0005975|carbohydrate metabolic process|biological process	glucosidase_precursor_[Bombyx_mori]	30	29	29	78.2	56.913	500	2639300000	4199700000	2721000000	555580000	2541500000	557300000	0.0775446	1.38738
carbohydrate metabolism	BMN13064	XP_028036722.1	KWMTBOMO12177	No	GO:0004347|glucose060phosphate isomerase activity|molecular function;GO:0006094|gluconeogenesis|biological process;GO:0006096|glycolytic process|biological process	glucose-6-phosphate_isomerase_[Bombyx_mori]	13	13	13	29.5	61.982	556	15491000	8996700	15917000	0	1101100	0		3.61254
GMC oxidoreductase	BMN10272	XP_028043355.1	KWMTBOMO09577	Yes	GO:0016614|oxidoreductase activity, acting on CH0OH group of donors|molecular function;GO:0050660|flavin adenine dinucleotide binding|molecular function;GO:0055114|oxidation-reduction process|biological process	Glucose_dehydrogenase_[acceptor]_[Papilio_machaon]	2	2	2	3.5	73.405	657	620250	2423800	0	0	0	0		P2
Gloverin-like protein	BMN10833	BAD51474.1	KWMTBOMO10108	Yes		gloverin_2_precursor_[Bombyx_mori]	9	9	2	57.2	18.82	173	102380000	322740000	398220000	0	0	0		P2
carbohydrate metabolism	BMN16883	XP_028028072.1	KWMTBOMO15558	Yes	GO:0004553|hydrolase activity, hydrolyzing O0glycosyl compounds|molecular function;GO:0005975|carbohydrate metabolic process|biological process	PREDICTED:_myrosinase_1-like_[Bombyx_mori]	32	32	24	76.9	57.973	507	1299800000	1686600000	1126000000	339200000	152550000	295230000	0.00318007	2.38558
serine proteinase	BMN10099	XP_028030898.1	KWMTBOMO09416	Yes	GO:0004185|serine0type carboxypeptidase activity|molecular function;GO:0006508|proteolysis|biological process	Carboxypeptidase_[Operophtera_brumata]	6	6	6	16.2	54.377	475	17878000	20367000	12803000	0	5342100	1175200	0.0244445	2.38455
Gamma interferon inducible lysosomal thiol reductase (GILT)(IFI30)	BMN02929	XP_028042028.1	KWMTBOMO02695	Yes		Gamma-interferon-inducible_lysosomal_thiol_reductase_[Papilio_machaon]	5	5	5	14.4	50.278	444	17961000	16618000	12974000	9789800	19899000	8399100	0.465821	0.320204
Lipocalin-like domain	BMN16277	XP_028031445.1	KWMTBOMO15034	Yes		gallerin_[Galleria_mellonella]	5	5	5	20.9	22.511	201	12361000	26743000	12506000	0	0	0		P2
G protein alpha subunit(goa-1)	BMN17991	CAF4920851.1	KWMTBOMO11586	No	GO:0003924|GTPase activity|molecular function;GO:0007165|signal transduction|biological process;GO:0007186|G protein-coupled receptor signaling pathway|biological process;GO:0019001|guanyl nucleotide binding|molecular function;GO:0031683|G-protein beta/gamma-subunit complex binding|molecular function	G_protein_alpha_subunit_Go_isoform_2_[Bombyx_mori]	2	2	2	13.4	18.474	164	984250	9828200	0	0	0	0		P2
Inhibitor	BMN01660	XP_004924401.2	KWMTBOMO01537	Yes		fungal_protease_inhibitor_[Bombyx_mori]	2	2	2	36.6	8.8603	82	456950000	784230000	324950000	0	0	0		P2
Inhibitor	BMN01664	XP_004924399.1	KWMTBOMO01542	Yes		fungal_protease_inhibitor_[Bombyx_mori]	3	3	3	50	8.765	80	258520000	531890000	293220000	0	0	0		P2
Fumarylacetoacetate (FAA) hydrolase family	BMN08700	XP_004927742.1	KWMTBOMO08126	No	GO:0003824|catalytic activity|molecular function	Fumarylacetoacetate_hydrolase_isoform_A_[Operophtera_brumata]	6	6	6	25.6	31.222	285	7695300	6187300	2344400	0	0	0		P2
phosphate metabolism	BMN13608	NP_001040381.1	KWMTBOMO12672	No	GO:0005975|carbohydrate metabolic process|biological process;GO:0016791|phosphatase activity|molecular function;GO:0042132|fructose 1,6-bisphosphate 1-phosphatase activity|molecular function;GO:0042578|phosphoric ester hydrolase activity|molecular function	fructose-1,6-bisphosphatase_[Bombyx_mori]	5	5	5	21.1	36.629	336	6188400	0	1890500	1744000	0	0		1.21176
Belongs to the actin family(ACTB)	BMN05147	NP_001119725.1	KWMTBOMO04835	No		actin,_muscle-type_A2_[Bombyx_mori]	13	1	0	42.8	41.802	376	114170000	121120000	110450000	24566000	19649000	22412000	1.10537e-05	2.37551
L-lysine 6-monooxygenase (NADPH-requiring)	BMN16531	NP_001171911.1	KWMTBOMO15246	No	GO:0004499|N,N0dimethylaniline monooxygenase activity|molecular function;GO:0050660|flavin adenine dinucleotide binding|molecular function;GO:0050661|NADP binding|molecular function;GO:0055114|oxidation-reduction process|biological process	flavin-dependent_monooxygenase_FMO1_[Bombyx_mori]	11	11	11	35.7	40.604	356	49261000	29727000	42692000	0	1802300	0		4.49215
FKBP-type peptidyl-prolyl cis-trans isomerase(FKBP14)	BMN00193	NP_001108408.1	KWMTBOMO00184	Yes	GO:0003755|peptidyl0prolyl cis0trans isomerase activity|molecular function;GO:0005509|calcium ion binding|molecular function	FK506-binding_protein_precursor_[Bombyx_mori]	5	5	5	27.8	23.881	216	35300000	25469000	31522000	0	0	0		P2
FKBP-type peptidyl-prolyl cis-trans isomerase(FK506-bp2)	BMN12884	NP_001040382.1	KWMTBOMO12076	No	GO:0003755|peptidyl0prolyl cis0trans isomerase activity|molecular function	FK506-binding_protein_[Bombyx_mori]	2	2	2	23.1	11.819	108	28722000	38463000	19941000	0	0	0		P2
cysteine protease	BMN15004	NP_001037464.2	KWMTBOMO13997	Yes	GO:0006508|proteolysis|biological process;GO:0008234|cysteine-type peptidase activity|molecular function	fibroinase_precursor_[Bombyx_mori]	3	3	3	11.4	38.138	341	9879000	0	2647300	0	0	0		P2
Gelsolin homology domain(Gel)	BMN06453	XP_004922166.1	KWMTBOMO06105	No	GO:0051015|actin filament binding|molecular function	PREDICTED:_gelsolin,_cytoplasmic-like_[Papilio_xuthus]	9	9	9	15	84.261	751	7131200	10172000	5754800	2027000	1418200	1008600	0.00977376	2.37216
amino acid metabolism	BMN12727	XP_012550539.1	KWMTBOMO11908	Yes	GO:0005576|extracellular region|cellular component	PREDICTED:_low_molecular_mass_30_kDa_lipoprotein_21G1_isoform_X1_[Bombyx_mori]	19	12	8	75.7	30.242	263	486300000	799270000	705410000	182840000	45675000	168080000	0.00656331	2.32774
lipid binding		NP_001037574.1	KWMTBOMO09718	No	GO:0008289|lipid binding|molecular function	fatty_acid_binding_protein_[Bombyx_mori]	9	9	9	85.6	15.015	132	479280000	1004500000	411330000	3454400	19182000	0	0.0829853	5.80253
lipid binding	BMN10447	XP_004928854.1	KWMTBOMO09719	No	GO:0008289|lipid binding|molecular function	fatty_acid_binding_protein_[Bombyx_mori]	6	6	6	61.4	15.177	132	91662000	66952000	81469000	20124000	60337000	0	0.10899	0.992209
Protein of unknown function (DUF3421)	BMN02796	XP_004932371.1	KWMTBOMO02550	No		farnesoic_acid_O-methyltransferase_[Bombyx_mori]	3	3	3	11.5	32.784	312	5829400	0	13031000	0	7019600	0		0.4259
Protein of unknown function (DUF3421)	BMN03913	NP_001091815.1	KWMTBOMO03601	No		farnesoic_acid_O-methyltransferase_[Bombyx_mori]	3	3	2	23.1	15.944	147	31438000	17567000	19889000	0	4596200	0		2.3209
Translation	BMN11275	XP_028038030.1	KWMTBOMO10493	No	GO:0003676|nucleic acid binding|molecular function;GO:0003723|RNA binding|molecular function;GO:0003743|translation initiation factor activity|molecular function;GO:0005515|protein binding|molecular function;GO:0005852|eukaryotic translation initiation factor 3 complex|cellular component;GO:0006413|translational initiation|biological process;GO:0031369|translation initiation factor binding|molecu…	eukaryotic_translation_initiation_factor_3_subunit_B_[Bombyx_mori]	2	2	2	5.5	80.652	695	841820	509190	0	1014700	1425900	0	0.175561	-0.853198
Immunoglobulin	BMN15746	BAC79387.1	KWMTBOMO14570	Yes		hemolin_[Bombyx_mori]	25	25	25	67.6	44.849	410	5162000000	9466600000	5130100000	1241300000	1568900000	1221300000	0.0221809	2.2931
translation	BMN01541	XP_028029305.1	KWMTBOMO01424	No	GO:0003746|translation elongation factor activity|molecular function;GO:0005853|eukaryotic translation elongation factor 1 complex|cellular component;GO:0006414|translational elongation|biological process	elongation_factor_1-beta'_[Bombyx_mori]	4	4	4	28.4	24.558	222	28482000	27034000	28557000	0	0	0		P2
Sulfatase	BMN08687	XP_037871005.1	KWMTBOMO08114	Yes	GO:0003824|catalytic activity|molecular function;GO:0008484|sulfuric ester hydrolase activity|molecular function	PREDICTED:_arylsulfatase_I_[Bombyx_mori]	19	19	18	44.3	59.603	537	91947000	55300000	138120000	10720000	42345000	6654100	0.0468618	2.25655
lipid transport	BMN11534	NP_001093080.1	KWMTBOMO10746	Yes	GO:0032367|intracellular cholesterol transport|biological process	ecdysteroid-regulated_16_kDa_protein_precursor_[Bombyx_mori]	5	5	5	52.4	15.824	145	40695000	62967000	23151000	0	64350000	22051000	0.968486	-0.0313798
GMC oxidoreductase	BMN10763	NP_001243996.1	KWMTBOMO10032	No	GO:0016614|oxidoreductase activity, acting on CH0OH group of donors|molecular function;GO:0050660|flavin adenine dinucleotide binding|molecular function;GO:0055114|oxidation-reduction process|biological process	ecdysone_oxidase_[Bombyx_mori]	3	3	3	9.3	72.595	668	0	4170000	3597200	0	1079600	0		1.8469
Src homology 2 domains(sem-5)	BMN10987	NP_001243920.1	KWMTBOMO10247	No	GO:0005515|protein binding|molecular function	DRK_protein_[Bombyx_mori]	3	3	3	14.5	22.392	193	5160300	6167600	3757500	0	0	0		P2
Intermediate filament protein(LMNB1)		XP_004930078.1	KWMTBOMO02893	No		Dm0-like_lamin_[Spodoptera_frugiperda]	3	3	3	12.5	26.834	240	7486100	16397000	6068500	0	0	0		P2
amino acid metabolism	BMN01992	XP_004929234.1	KWMTBOMO01844	Yes	GO:0006508|proteolysis|biological process;GO:0008236|serine-type peptidase activity|molecular function	dipeptidyl-peptidase_[Danaus_plexippus]	13	13	13	25.2	83.716	738	13644000	14094000	15864000	7789800	14536000	4816500	0.136835	0.683851
carbohydrate metabolism	BMN10817	NP_001037458.1	KWMTBOMO10093	Yes	GO:0003824|catalytic activity|molecular function;GO:0004555|alpha,alpha-trehalase activity|molecular function;GO:0005991|trehalose metabolic process|biological process	trehalase_precursor_[Bombyx_mori]	23	23	23	49.4	66.527	579	203860000	268180000	231350000	39142000	69900000	41234000	0.000946885	2.22671
Gamma interferon inducible lysosomal thiol reductase (GILT)	BMN11681	XP_004928226.1	KWMTBOMO10873	Yes		PREDICTED:_gamma-interferon-inducible_lysosomal_thiol_reductase-like_[Papilio_xuthus]	2	2	2	16.9	23.476	207	10060000	18855000	0	2732900	4343200	2264400	0.0437583	2.21521
Major royal jelly protein	BMN11063	XP_028043955.1	KWMTBOMO10317	Yes		PREDICTED:_yellow-d_isoform_X1_[Bombyx_mori]	18	18	18	51.8	50.43	446	228260000	303300000	192250000	69587000	24456000	62159000	0.00600861	2.2122
Glyoxalase domain-containing protein(GLOD4)	BMN05911	NP_001037668.1	KWMTBOMO05583	No		cytosolic_juvenile_hormone_binding_protein_36_kDa_subunit_[Bombyx_mori]	3	3	3	14.4	31.811	284	6020400	0	1223400	0	0	0		P2
Inhibitor	BMN08698	NP_001129363.1	KWMTBOMO08926	Yes	GO:0005615|extracellular space|cellular component	PREDICTED:_serine_protease_inhibitor_2_isoform_X1_[Bombyx_mori]	14	14	14	43	44.442	400	186780000	173470000	138030000	40219000	38430000	35333000	0.000934823	2.12815
cuticular protein	BMN00328	XP_021205978.1	KWMTBOMO00298	Yes		cuticular_protein_tweedle_motif_1_precursor_[Bombyx_mori]	3	3	3	6.3	50.277	476	43011000	27068000	33185000	0	0	0		P2
cuticular protein	BMN02486	XP_028037037.1	KWMTBOMO02266	No	GO:0042302|structural constituent of cuticle|molecular function	cuticular_protein_RR-2_motif_58_precursor_[Bombyx_mori]	3	3	3	25.5	14.926	141	15944000	4993800	17676000	0	0	0		P2
cuticular protein	BMN05671	NP_001166743.1	KWMTBOMO05377	Yes	GO:0042302|structural constituent of cuticle|molecular function	cuticular_protein_RR-1_motif_5_precursor_[Bombyx_mori]	2	2	2	34.9	11.579	109	70019000	54257000	60322000	0	0	0		P2
cuticular protein	BMN04676	NP_001166744.1	KWMTBOMO04385	Yes	GO:0042302|structural constituent of cuticle|molecular function	cuticular_protein_RR-1_motif_3_precursor_[Bombyx_mori]	2	2	2	31.4	14.687	137	408070000	728660000	294910000	0	0	0		P2
cuticular protein	BMN14114	NP_001166726.1	KWMTBOMO13164	Yes	GO:0042302|structural constituent of cuticle|molecular function	cuticular_protein_RR-1_motif_24_precursor_[Bombyx_mori]	4	4	4	39	12.965	118	136750000	181940000	110480000	0	0	0		P2
cuticular protein	BMN12050	NP_001166737.1	KWMTBOMO11214	Yes	GO:0042302|structural constituent of cuticle|molecular function	cuticular_protein_RR-1_motif_11_precursor_[Bombyx_mori]	5	5	5	7	158.55	1499	2511000	7505700	1352200	0	0	0		P2
cuticular protein	BMN00961	XP_028033784.1	KWMTBOMO00896	Yes		cuticular_protein_hypothetical_3_precursor_[Bombyx_mori]	3	3	3	12.5	28.295	280	13736000	16426000	10974000	0	0	0		P2
cuticular protein	BMN05642	XP_028033086.1	KWMTBOMO05344	Yes		cuticular_protein_glycine-rich_13_precursor_[Bombyx_mori]	4	4	4	14.7	40.692	368	11047000	12896000	12855000	0	0	0		P2
Immunity		NP_001040251.1	KWMTBOMO01829	Yes		C-type_lectin_5_precursor_[Bombyx_mori]	6	6	6	35	25.749	223	125520000	200610000	105300000	0	0	0		P2
Actin depolymerisation factor/cofilin -like domains(DSTN)	BMN15515	NP_001093278.1	KWMTBOMO14440	No	GO:0003779|actin binding|molecular function;GO:0015629|actin cytoskeleton|cellular component;GO:0030042|actin filament depolymerization|biological process	actin-depolymerizing_factor_1_[Bombyx_mori]	10	10	10	79.1	17.009	148	182300000	269180000	150200000	46177000	40146000	53395000	0.0125666	2.10648
Immunity	BMN09787	XP_037871558.1	KWMTBOMO09136	Yes		C-type_lectin_16_precursor_[Bombyx_mori]	8	8	8	48.6	25.115	218	116740000	91964000	108040000	0	0	0		P2
Immunity	BMN05941	XP_028037911.1	KWMTBOMO05606	Yes		C-type_lectin_10_precursor_[Bombyx_mori]	8	8	8	41.2	37.024	323	187450000	195050000	135220000	0	0	0		P2
protein localization	BMN07806	XP_004925540.2	KWMTBOMO07302	No	GO:0005049|nuclear export signal receptor activity|molecular function;GO:0006886|intracellular protein transport|biological process;GO:0008536|Ran GTPase binding|molecular function	CRM1_[Spodoptera_frugiperda]	3	3	3	4.5	121.35	1058	581140	1027600	6159600	0	0	0		P2
Domain in homologues of a S. cerevisiae phosphatidylinositol transfer protein (Sec14p)	BMN02418	XP_004930906.1	KWMTBOMO02196	No		CRAL-TRIO_domain-containing_protein,_partial_[Manduca_sexta]	5	5	5	18.9	34.002	291	23210000	13403000	18672000	0	0	0		P2
Inhibitor	BMN06210	NP_001128673.1	KWMTBOMO12258	Yes	GO:0006508|proteolysis|biological process;GO:0008234|cysteine-type peptidase activity|molecular function	Counting_factor_associated_protein_D_[Papilio_xuthus]	6	6	6	14.8	64.558	568	13417000	2163300	5897300	0	0	0		P2
Collagen	BMN13921	NP_001166629.1	KWMTBOMO13100	Yes	GO:0042302|structural constituent of cuticle|molecular function	Collagen_[Bombyx_mori]	5	5	5	2.8	212.2	2191	15206000	12155000	10037000	0	0	0		P2
serine proteinase		XP_037875936.1	KWMTBOMO14545	No	GO:0004252|serine0type endopeptidase activity|molecular function;GO:0006508|proteolysis|biological process	clip_domain_serine_protease_11_precursor_[Bombyx_mori]	6	6	6	40.8	15.712	142	110610000	372290000	126680000	0	0	0		P2
serine proteinase	BMN15790	NP_001037053.1	KWMTBOMO14542	Yes	GO:0004252|serine0type endopeptidase activity|molecular function;GO:0006508|proteolysis|biological process	clip_domain_serine_protease_11_precursor_[Bombyx_mori]	13	13	13	34.2	46.505	424	311250000	559370000	147370000	14744000	8359500	22628000	0.0538414	4.47639
-	BMN11008	XP_028044074.1	KWMTBOMO10273	Yes	GO:0005515|protein binding|molecular function	diapause_associated_protein_2_[Antheraea_pernyi]	9	9	9	55.3	29.403	262	122370000	148710000	105440000	33820000	28481000	28346000	0.0016969	2.0544
Inhibitor	BMN00931	XP_028028838.1	KWMTBOMO00872	Yes	GO:0004867|serine0type endopeptidase inhibitor activity|molecular function	chymotrypsin_inhibitor_SCI-III_precursor_[Bombyx_mori]	3	3	3	40.7	9.6108	86	354650000	390930000	296070000	37051000	0	0		3.22825
cuticular protein	BMN09398	XP_004928623.1	KWMTBOMO08753	Yes	GO:0005576|extracellular region|cellular component;GO:0006030|chitin metabolic process|biological process;GO:0008061|chitin binding|molecular function	chondroitin_proteoglycan-2-like_precursor_[Papilio_xuthus]	8	8	8	49.8	26.784	239	75057000	91772000	35388000	0	0	2719000		4.63172
Chloride intracellular channel(exc-4)	BMN01597	NP_001040533.1	KWMTBOMO01482	No		chloride_intracellular_channel_isoform_1_[Bombyx_mori]	6	6	6	37.2	25.309	218	88116000	128360000	107640000	0	0	0		P2
carbohydrate metabolism	BMN02476	XP_004930880.1	KWMTBOMO02256	Yes	GO:0003824|catalytic activity|molecular function;GO:0005975|carbohydrate metabolic process|biological process	PREDICTED:_maltase_A1-like_[Amyelois_transitella]	33	33	33	69.8	66.102	579	923550000	1334700000	1052800000	167860000	465520000	165410000	0.00595472	2.0514
-	BMN04055	XP_004923280.1	KWMTBOMO03755	No		hypothetical_protein_KGM_13882_[Danaus_plexippus]	1	1	1	13	13.657	131	16576000	23016000	0	4603100	0	5035500	0.0434311	2.03831
Insect pheromone-binding	BMN12343	NP_001037067.1	KWMTBOMO11541	Yes		chemosensory_protein_8_precursor_[Bombyx_mori]	5	5	5	34.7	14.346	124	390890000	643360000	249250000	0	0	0		P2
carbohydrate metabolism	BMN01765	XP_021205606.2	KWMTBOMO02257	Yes	GO:0003824|catalytic activity|molecular function;GO:0005975|carbohydrate metabolic process|biological process	alpha_amylase_precursor_[Bombyx_mori]	24	24	24	51.3	67.443	583	121550000	146120000	130990000	18961000	66107000	16718000	0.00494073	1.96962
Insect pheromone-binding	BMN12340	NP_001037400.1	KWMTBOMO11539	Yes		chemosensory_protein_6_precursor_[Bombyx_mori]	4	4	4	37	13.357	119	30837000	50434000	33472000	0	0	0		P2
Insect pheromone-binding	BMN12327	WP_210247692.1	KWMTBOMO11530	Yes		chemosensory_protein_5_precursor_[Bombyx_mori]	7	7	7	56	14.257	125	1439500000	1959300000	1404100000	0	0	0		P2
serine proteinase	BMN09586	CAB3237198.1	KWMTBOMO08930	No	GO:0018738|S0formylglutathione hydrolase activity|molecular function;GO:0046294|formaldehyde catabolic process|biological process	S-formylglutathione_hydrolase_[Papilio_machaon]	6	6	6	25.4	31.812	287	9532500	11071000	11974000	5131100	1880200	1619600	0.00393909	1.91629
Insect pheromone-binding	BMN12132	XP_028025219.1	KWMTBOMO11531	Yes		chemosensory_protein_3_precursor_[Bombyx_mori]	5	5	5	21.2	23.472	203	33848000	24009000	61974000	0	0	0		P2
Inhibitor	BMN14197	NP_001166850.1	KWMTBOMO13236	No	GO:0005615|extracellular space|cellular component	antitrypsin_isoform_2_[Bombyx_mori]	26	26	26	70.5	39.357	356	1083300000	1897900000	923610000	362160000	567680000	201280000	0.0445077	1.7875
CDGSH-type zinc finger. Function unknown.(CISD2)	BMN05553	XP_004931147.1	KWMTBOMO05251	No	GO:0043231|intracellular membrane0bounded organelle|cellular component;GO:0051537|2 iron, 2 sulfur cluster binding|molecular function	CDGSH_iron-sulfur_domain-containing_protein_2-like_[Papilio_xuthus]	1	1	1	9.8	14.673	132	0	0	0	3067100	2217800	0		P7
phosphate metabolism	BMN03129	NP_001037345.1	KWMTBOMO02857	No	GO:0004672|protein kinase activity|molecular function;GO:0005524|ATP binding|molecular function;GO:0006468|protein phosphorylation|biological process	cdc2-related_kinase_[Bombyx_mori]	2	2	2	4.5	45.123	404	561460	2800100	1012500	0	0	0		P2
Inhibitor	BMN06119	KAA1415801.1	KWMTBOMO05772	Yes		cationic_peptide_CP8_precursor_[Bombyx_mandarina]	4	4	4	45	10.679	100	1940500000	2977100000	1515100000	0	35135000	0		5.93141
Translation	BMN05367	XP_004925235.2	KWMTBOMO05073	No	GO:0016787|hydrolase activity|molecular function	60S_ribosomal_export_protein_NMD3_[Papilio_xuthus]	21	21	21	33.3	99.738	871	56858000	51292000	42155000	13667000	26653000	5665600	0.00961444	1.70864
cathepsin	BMN11143	NP_001036850.1	KWMTBOMO10376	Yes	GO:0004197|cysteine0type endopeptidase activity|molecular function;GO:0006508|proteolysis|biological process;GO:0008234|cysteine-type peptidase activity|molecular function;GO:0050790|regulation of catalytic activity|biological process	cathepsin_B_precursor_[Bombyx_mori]	9	9	9	39.2	37.56	337	23180000	8105500	7470500	3428900	7837800	3584900	0.209467	1.3838
Triosephosphate isomerase(TPI1)	BMN00278	NP_001119730.1	KWMTBOMO00254	No	GO:0003824|catalytic activity|molecular function;GO:0004807|triose-phosphate isomerase activity|molecular function	triosephosphate_isomerase_[Bombyx_mori]	18	18	18	85.9	26.778	248	158510000	215100000	96036000	50728000	58661000	39509000	0.037308	1.65725
carboxypeptidase	BMN13760	XP_021203502.2	KWMTBOMO12840	Yes		PREDICTED:_esterase_FE4-like_[Bombyx_mori]	9	8	3	25	60.69	544	11736000	7634500	11158000	5025300	565020	4333100	0.0219951	1.62125
carboxypeptidase	BMN12256	NP_001153673.1	KWMTBOMO11439	Yes	GO:0004180|carboxypeptidase activity|molecular function;GO:0004181|metallocarboxypeptidase activity|molecular function;GO:0006508|proteolysis|biological process;GO:0008270|zinc ion binding|molecular function	carboxypeptidase_B-like_precursor_[Bombyx_mori]	3	3	3	4.9	79.2	693	731050	7618900	605470	0	0	0		P2
Major royal jelly protein	BMN11059	XP_028043783.1	KWMTBOMO10313	Yes		protein_yellow-like_[Bombyx_mori]	12	12	12	39.1	46.554	409	40503000	52305000	38343000	15977000	0	13686000	0.0145959	1.55953
amino acid metabolism	BMN09607	XP_004928508.1	KWMTBOMO08956	No	GO:0006508|proteolysis|biological process;GO:0008237|metallopeptidase activity|molecular function;GO:0016787|hydrolase activity|molecular function;GO:0016805|dipeptidase activity|molecular function	PREDICTED:_cytosolic_non-specific_dipeptidase_[Papilio_machaon]	20	20	20	53.4	53.587	479	104190000	93724000	67817000	37858000	38760000	16929000	0.0114073	1.5062
carboxypeptidase	BMN05803	XP_021206384.1	KWMTBOMO05490	No	GO:0004181|metallocarboxypeptidase activity|molecular function;GO:0006508|proteolysis|biological process;GO:0008270|zinc ion binding|molecular function	carboxypeptidase_[Bombyx_mori]	10	10	10	44.7	29.318	255	36113000	35815000	39963000	58469000	345200000	39531000	0.326664	-1.98586
carboxypeptidase	BMN03631	XP_028026249.1	KWMTBOMO03298	Yes		carboxylesterase_clade_H,_member_1_precursor_[Bombyx_mori]	13	13	13	24.6	74.666	691	19590000	17940000	16920000	0	0	0		P2
carboxypeptidase	BMN12133	NP_001266383.1	KWMTBOMO11311	Yes		Carboxylesterase_ae27_[Operophtera_brumata]	7	7	7	20.2	61.585	559	2369500	6973400	1857400	0	9195800	1613400	0.667438	-0.533685
carboxypeptidase	BMN16152	XP_028030642.1	KWMTBOMO14918	Yes		carboxyl/cholinesterase_6_precursor_[Bombyx_mori]	19	19	19	19.1	121.37	1073	42197000	70093000	37481000	11693000	46525000	12577000	0.161081	1.08104
amino acid metabolism	BMN00361	XP_028033074.1	KWMTBOMO00333	No	GO:0004222|metalloendopeptidase activity|molecular function;GO:0006508|proteolysis|biological process	PREDICTED:_neutral_endopeptidase_24.11_isoform_X2_[Bombyx_mori]	15	15	15	42.1	49.87	439	68567000	113430000	105050000	33347000	35511000	35301000	0.0115011	1.4625
serine proteinase	BMN03919	NP_001128675.1	KWMTBOMO03608	No	GO:0004252|serine0type endopeptidase activity|molecular function;GO:0006508|proteolysis|biological process	37-kDa_protease_precursor_[Bombyx_mori]	7	7	7	35.3	30.367	275	44067000	39352000	33876000	20239000	5874500	22582000	0.0188768	1.26828
cellular macromolecule metabolism	BMN13845	ACN29696.1	KWMTBOMO12902	Yes	GO:0005509|calcium ion binding|molecular function;GO:0005515|protein binding|molecular function;GO:0005783|endoplasmic reticulum|cellular component;GO:0006457|protein folding|biological process;GO:0051082|unfolded protein binding|molecular function	calreticulin_[Bombyx_mori]	4	4	4	16.1	45.784	398	2423700	587870	0	1296400	3344800	0	0.613612	-0.623982
Inhibitor	BMN12140	XP_028025320.1	KWMTBOMO11319	Yes	GO:0005615|extracellular space|cellular component	AF361483_1_chymotrypsin_inhibitor_CI-8A_[Bombyx_mori]	24	24	24	60.8	43.957	395	132140000	158510000	128320000	75223000	56772000	57480000	0.00244146	1.14484
serine proteinase	BMN16511	XP_037876114.1	KWMTBOMO15224	Yes	GO:0004252|serine0type endopeptidase activity|molecular function;GO:0006508|proteolysis|biological process	BzArgOEtase_precursor_[Bombyx_mori]	8	8	8	32.8	40.756	369	33866000	51010000	34672000	0	0	0		P2
Inhibitor	BMN01603	XP_028029354.1	KWMTBOMO01484	Yes	GO:0005515|protein binding|molecular function	Brasiliensin_[Operophtera_brumata]	3	3	3	28.2	20.186	188	71567000	93706000	64048000	0	0	0		P2
RNA recognition motif	BMN16234	XP_004923399.1	KWMTBOMO14987	No	GO:0003676|nucleic acid binding|molecular function	bmp-2_protein_[Bombyx_mori]	2	2	2	12.6	28.623	254	0	10334000	1237400	0	0	0		P2
NAC domain(BTF3L4)	BMN16844	XP_012551703.1	KWMTBOMO15520	No		Bicaudal_[Operophtera_brumata]	2	2	2	17.8	19.052	174	4175600	10064000	0	0	0	0		P2
carbohydrate metabolism	BMN04615	NP_001037096.1	KWMTBOMO04300	No	GO:0004553|hydrolase activity, hydrolyzing O0glycosyl compounds|molecular function;GO:0004563|beta-N-acetylhexosaminidase activity|molecular function;GO:0005975|carbohydrate metabolic process|biological process	beta-N-acetylglucosaminidase_3_precursor_[Bombyx_mori]	14	3	3	35	57.545	503	10362000	9891000	7997200	0	5546200	0		0.763727
carbohydrate metabolism	BMN16371	XP_004924569.1	KWMTBOMO15108	Yes		PREDICTED:_beta-mannosidase-like_isoform_X1_[Amyelois_transitella]	11	11	11	17.2	101.55	886	5700200	3680300	5354400	2564400	2825800	1275800	0.0267826	1.14434
carbohydrate metabolism	BMN17116	XP_021203645.2	KWMTBOMO15791	Yes	GO:0004553|hydrolase activity, hydrolyzing O0glycosyl compounds|molecular function;GO:0005975|carbohydrate metabolic process|biological process	beta-glucosidase_precursor_[Danaus_plexippus]	14	12	12	29.6	58.22	507	21485000	24858000	13942000	26001000	20225000	16625000	0.84953	-0.0601366
carbohydrate metabolism	BMN06073	XP_037869036.1	KWMTBOMO05729	Yes	GO:0004553|hydrolase activity, hydrolyzing O0glycosyl compounds|molecular function;GO:0004565|beta-galactosidase activity|molecular function;GO:0005975|carbohydrate metabolic process|biological process	beta-galactosidase_[Bombyx_mori]	4	4	4	6.2	73.128	650	0	0	0	2120200	4846300	8238100		P7
Carbon-nitrogen hydrolase	BMN10296	XP_012548249.1	KWMTBOMO09594	Yes	GO:0006807|nitrogen compound metabolic process|biological process	PREDICTED:_vanin-like_protein_2_isoform_X2_[Bombyx_mori]	9	7	7	23.6	58.181	526	9837700	8442100	11344000	4768200	5873400	3157300	0.0101497	1.1022
carboxypeptidase	BMN15337	XP_028038742.1	KWMTBOMO14301	Yes		alpha-esterase_49_precursor_[Bombyx_mori]	20	20	20	46.2	61.783	550	127220000	160360000	134340000	73222000	96076000	36595000	0.02289	1.03507
carbohydrate metabolism	BMN06857	NP_001128672.1	KWMTBOMO06449	Yes	GO:0004553|hydrolase activity, hydrolyzing O0glycosyl compounds|molecular function;GO:0005975|carbohydrate metabolic process|biological process;GO:0030246|carbohydrate binding|molecular function	beta-1,3-glucan_recognition_protein_3_precursor_[Bombyx_mori]	21	21	21	51.7	55.341	489	285260000	273380000	270780000	0	0	0		P2
carbohydrate metabolism	BMN06859	XP_028029040.1	KWMTBOMO06452	No	GO:0004553|hydrolase activity, hydrolyzing O0glycosyl compounds|molecular function;GO:0005975|carbohydrate metabolic process|biological process	beta-1,3-glucan_recognition_protein_2_precursor_[Bombyx_mori]	8	8	8	36.8	29.317	266	101150000	334000000	63258000	0	0	0		P2
carbohydrate metabolism	BMN06858	NP_001036840.1	KWMTBOMO06450	Yes	GO:0004553|hydrolase activity, hydrolyzing O0glycosyl compounds|molecular function;GO:0005975|carbohydrate metabolic process|biological process;GO:0030246|carbohydrate binding|molecular function	beta-1,3-glucan_recognition_protein_1_[Helicoverpa_armigera]	8	8	8	19.4	55.805	495	30317000	6736500	31028000	0	0	0		P2
Inhibitor	BMN11157	XP_030020528.1	KWMTBOMO10388	Yes		BCP_inhibitor_precursor_[Bombyx_mori]	3	3	3	27.6	12.249	105	79322000	165610000	22081000	0	0	0		P2
Inhibitor	BMN11156	XP_028027119.1	KWMTBOMO10386	Yes		BCP_inhibitor_[Operophtera_brumata]	4	4	4	23.1	14.366	121	71683000	85621000	56207000	0	0	0		P2
Hemocyanin	BMN01372	AFD02109.1	KWMTBOMO01263	Yes		B_Chain_B,_Crystal_Structure_Of_Bombyx_Mori_Sp2/sp3_Heterohexamer	24	24	24	43.4	82.823	696	138540000	9134300	6428200	1871300	351720	2472900	0.317058	5.03634
Immunity	BMN04009	NP_001037006.1	KWMTBOMO03709	Yes	GO:0005576|extracellular region|cellular component;GO:0005615|extracellular space|cellular component;GO:0019731|antibacterial humoral response|biological process;GO:0042742|defense response to bacterium|biological process	attacin_[Bombyx_mori]	7	7	7	54.7	22.556	214	77620000	143160000	89184000	0	0	0		P2
aminopeptidase	BMN07865	XP_004925570.1	KWMTBOMO07356	Yes	GO:0008237|metallopeptidase activity|molecular function;GO:0008270|zinc ion binding|molecular function	glutamyl_aminopeptidase-like_[Bombyx_mori]	23	23	23	32.6	107.99	944	14149000	9845400	12901000	7129300	5824500	7341600	0.0153717	0.862288
amino acid metabolism	BMN02443	NP_001040337.1	KWMTBOMO02223	No	GO:0003824|catalytic activity|molecular function;GO:0006520|cellular amino acid metabolic process|biological process;GO:0008483|transaminase activity|molecular function;GO:0009058|biosynthetic process|biological process;GO:0030170|pyridoxal phosphate binding|molecular function	aspartate_aminotransferase_[Bombyx_mori]	3	2	2	9.7	47.853	431	4570800	0	3586500	0	1673100	0		1.28557
ARP2/3 complex ARPC3 (21 kDa) subunit(ARPC3)	BMN10537	NP_001041679.1	KWMTBOMO09816	No	GO:0005856|cytoskeleton|cellular component;GO:0005885|Arp2/3 protein complex|cellular component;GO:0030833|regulation of actin filament polymerization|biological process;GO:0034314|Arp2/3 complex-mediated actin nucleation|biological process	Arp2/3_complex_subunit_[Bombyx_mori]	2	2	2	16.3	20.475	178	1470000	9577300	4781100	0	0	0		P2
Triabin	BMN16278	NP_001037071.1	KWMTBOMO15035	No	GO:0005515|protein binding|molecular function;GO:0016787|hydrolase activity|molecular function	PREDICTED:_chlorophyllide_A_binding_protein_isoform_X1_[Bombyx_mori]	73	73	73	38.9	422.18	3783	276590000	365230000	276420000	158100000	232780000	139140000	0.0346361	0.792824
lipid binding	BMN10051	XP_037872120.1	KWMTBOMO09373	No	GO:0005576|extracellular region|cellular component;GO:0006869|lipid transport|biological process;GO:0008289|lipid binding|molecular function	apolipophorin_III_precursor_[Bombyx_mori]	6	6	6	17.8	47.06	416	96160000	137690000	60868000	0	0	0		P2
phosphate metabolism	BMN08621	XP_004927768.1	KWMTBOMO08044	No	GO:0003677|DNA binding|molecular function;GO:0004518|nuclease activity|molecular function;GO:0004519|endonuclease activity|molecular function;GO:0006281|DNA repair|biological process	ap_endonuclease_[Danaus_plexippus]	4	4	4	7.1	71.329	632	1863700	1379600	4273600	0	0	0		P2
carboxypeptidase	BMN08778	XP_028026406.1	KWMTBOMO08184	Yes	GO:0004180|carboxypeptidase activity|molecular function;GO:0004181|metallocarboxypeptidase activity|molecular function;GO:0006508|proteolysis|biological process;GO:0008270|zinc ion binding|molecular function	carboxypeptidase_B-like_precursor_[Bombyx_mori]	12	12	12	35	48.175	428	39556000	54418000	48050000	36451000	25267000	32787000	0.0431212	0.587672
Immunity	BMN08215	XP_037870664.1	KWMTBOMO07674	No	GO:0006952|defense response|biological process	antimicrobial_protein_6Tox_precursor_[Bombyx_mori]	9	9	9	54.7	35.172	322	35031000	31467000	46230000	0	0	0		P2
amino acid metabolism	BMN08243	XP_037870866.1	KWMTBOMO07701	No	GO:0006508|proteolysis|biological process;GO:0008236|serine-type peptidase activity|molecular function	PREDICTED:_venom_dipeptidyl_peptidase_4-like_[Bombyx_mori]	17	17	17	36.7	75.269	668	32767000	27028000	27841000	20986000	22428000	18237000	0.0163406	0.507399
carboxypeptidase	BMN09791	XP_004924612.2	KWMTBOMO09140	Yes		antennal_esterase_CXE4_[Spodoptera_littoralis]	12	12	12	28.2	61.672	550	20678000	45549000	24132000	30603000	23065000	25308000	0.663612	0.194254
lipid metabolism	BMN07222	XP_004932947.1	KWMTBOMO06770	No		antennal_esterase_CXE11_[Spodoptera_littoralis]	6	6	6	13.3	59.35	533	4187900	5445400	1583500	0	0	0		P2
Inhibitor	BMN10009	XP_028035896.1	KWMTBOMO09342	Yes		carboxypeptidase_inhibitor_precursor_[Bombyx_mori]	2	2	2	24.8	12.561	113	38759000	36159500	33560000	63119000	86579000	74849000	0.0050652	-1.04961
lipid binding	BMN04284	XP_012550244.1	KWMTBOMO03986	No	GO:0005509|calcium ion binding|molecular function;GO:0005544|calcium-dependent phospholipid binding|molecular function	Annexin_IX_isoform_B_[Bombyx_mori]	13	13	13	46.4	35.731	323	30115000	140120000	53896000	4337900	3940200	2503700	0.100454	4.37767
aminopeptidase	BMN05206	XP_028036144.1	KWMTBOMO04900	No	GO:0008237|metallopeptidase activity|molecular function;GO:0008270|zinc ion binding|molecular function	aminopeptidase_N-7_[Bombyx_mori]	4	4	4	4.7	98.87	871	1114200	0	2455100	1431600	0	1025700	0.510568	0.538567
aminopeptidase	BMN05193	NP_001104835.1	KWMTBOMO04886	Yes	GO:0008237|metallopeptidase activity|molecular function;GO:0008270|zinc ion binding|molecular function	aminopeptidase_N-6_[Bombyx_mori]	12	12	12	16.6	109.43	966	7758200	4274300	9214700	5918800	6406500	5849600	0.525997	0.225325
carbohydrate metabolism	BMN14133	NP_001159614.1	KWMTBOMO13182	Yes	GO:0004553|hydrolase activity, hydrolyzing O0glycosyl compounds|molecular function;GO:0005975|carbohydrate metabolic process|biological process	beta-1,3-glucan_recognition_protein_4_precursor_[Bombyx_mori]	4	4	4	13.3	42.065	375	5984000	2445500	4233000	11792000	5965100	10119000	0.0326149	-1.13847
aminopeptidase		NP_001037013.1	KWMTBOMO04888	No		aminopeptidase_N_precursor_[Bombyx_mori]	5	5	5	35	25.738	223	41541000	45502000	33326000	0	48335000	0		-0.268639
aminopeptidase	BMN05194	NP_001037013.1	KWMTBOMO04887	Yes	GO:0008237|metallopeptidase activity|molecular function;GO:0008270|zinc ion binding|molecular function	aminopeptidase_N_precursor_[Bombyx_mori]	8	8	8	21.6	55.617	487	15390000	32915000	21613000	16437000	9787700	18038000	0.209059	0.659572
carbohydrate metabolism	BMN10425	XP_028035228.1	KWMTBOMO09689	Yes	GO:0003824|catalytic activity|molecular function;GO:0008449|N-acetylglucosamine-6-sulfatase activity|molecular function;GO:0008484|sulfuric ester hydrolase activity|molecular function;GO:0030203|glycosaminoglycan metabolic process|biological process	N-acetylglucosamine-6-sulfatase_[Papilio_xuthus]	4	4	4	10.6	56.564	498	3793200	3031200	2802900	8593500	5093900	9648200	0.0315556	-1.27733
amino acid metabolism	BMN07933	XP_028034281.1	KWMTBOMO07417	No	GO:0004046|aminoacylase activity|molecular function;GO:0005737|cytoplasm|cellular component;GO:0006508|proteolysis|biological process;GO:0006520|cellular amino acid metabolic process|biological process;GO:0008237|metallopeptidase activity|molecular function;GO:0016787|hydrolase activity|molecular function	Aminoacylase-1_[Papilio_xuthus]	2	2	2	8.3	44.828	399	1992500	5640100	0	0	0	0		P2
C-terminal duplication domain of Friend of PRMT1(ALYREF)	BMN04886	NP_001037596.1	KWMTBOMO04594	No	GO:0003676|nucleic acid binding|molecular function	ALY_[Bombyx_mori]	2	2	2	8.7	27.27	254	2140800	0	2534400	0	0	0		P2
carbohydrate metabolism	BMN12435	XP_028043682.1	KWMTBOMO11646	Yes	GO:0003824|catalytic activity|molecular function;GO:0004553|hydrolase activity, hydrolyzing O-glycosyl compounds|molecular function;GO:0005975|carbohydrate metabolic process|biological process	alpha-N-acetylgalactosaminidase_precursor_[Bombyx_mori]	12	12	12	29.4	49.195	428	14757000	12996000	7097700	7703600	41535000	10618000	0.493331	-0.780323
carbohydrate metabolism	BMN06181	XP_004923234.1	KWMTBOMO05834	Yes	GO:0004560|alpha0L0fucosidase activity|molecular function;GO:0005975|carbohydrate metabolic process|biological process;GO:0006004|fucose metabolic process|biological process	alpha-L-fucoside_fucohydrolase_[Spodoptera_litura]	26	26	26	59.1	55.387	477	81754000	126030000	74553000	57683000	153790000	63131000	0.944948	0.0400656
Redoxin	BMN03976	NP_001036974.1	KWMTBOMO16484	No	GO:0005515|protein binding|molecular function	glutathione_S-transferase_delta_2_[Bombyx_mori]	15	15	15	79.6	24.226	216	90280000	68597000	56644000	200490000	216590000	252200000	0.00113893	-1.63478
carboxypeptidase	BMN08146	XP_028031595.1	KWMTBOMO07611	Yes		alpha-esterase_19_isoform_1_precursor_[Bombyx_mori]	9	9	8	22.2	61.393	545	6822700	6611500	8142100	8018600	16796000	13987000	0.0945738	-0.846669
lipid metabolism	BMN07223	NP_001040174.1	KWMTBOMO06771	Yes		alpha-esterase_13_precursor_[Bombyx_mori]	8	8	8	23	61.415	540	8928800	9227200	7152000	0	0	0		P2
aminopeptidase		P_KWMTBOMO04889	KWMTBOMO04889	No		aminopeptidase_N_precursor_[Bombyx_mori]	4	4	4	22.5	23.363	209	17436000	19845000	7947800	63366000	25614000	65695000	0.0269116	-1.77393
serine proteinase	BMN03251	XP_004930029.2	KWMTBOMO02956	Yes	GO:0004252|serine0type endopeptidase activity|molecular function;GO:0006508|proteolysis|biological process	alkaliphilic_serine_protease_[Bombyx_mori]	2	2	2	10.5	27.991	256	5207500	5180000	0	0	4295600	0		0.273917
Immunity	BMN16990	XP_004922067.1	KWMTBOMO15665	Yes		C-type_lectin_21_precursor_[Bombyx_mori]	4	4	2	12.8	35.143	312	3554700	2183800	0	9613600	9823800	10034000	0.0104614	-1.77561
aminopeptidase		NP_001266329.1	KWMTBOMO04895	No		membrane_alanyl_aminopeptidase-like_[Bombyx_mori]	6	6	6	31.8	30.236	267	3064000	0	1096000	7088600	8580300	5846500	0.02707	-1.78575
Aldehyde dehydrogenase	BMN12177	XP_028025416.1	KWMTBOMO11354	No	GO:0006081|cellular aldehyde metabolic process|biological process;GO:0016491|oxidoreductase activity|molecular function;GO:0016620|oxidoreductase activity, acting on the aldehyde or oxo group of donors, NAD or NADP as acceptor|molecular function;GO:0055114|oxidation-reduction process|biological process	aldehyde_dehydrogenase_isoform_2_[Bombyx_mori]	7	7	7	20.1	57.717	512	0	0	0	7848500	30222000	7889600		P7
Alcohol dehydrogenase	BMN06790	XP_037869570.1	KWMTBOMO06377	No	GO:0006069|ethanol oxidation|biological process;GO:0008270|zinc ion binding|molecular function;GO:0016491|oxidoreductase activity|molecular function;GO:0051903|S-(hydroxymethyl)glutathione dehydrogenase activity|molecular function;GO:0055114|oxidation-reduction process|biological process	alcohol_dehydrogenase_[Bombyx_mori]	6	6	6	22.3	40.033	376	12803000	6590200	4490900	0	3233800	0		1.29979
Inhibitor	BMN14851	XP_028028609.1	KWMTBOMO13853	Yes	GO:0005515|protein binding|molecular function	Agrin_[Operophtera_brumata]	9	9	9	24.5	61.027	551	39785000	64412000	33787000	0	0	0		P2
Transcription	BMN13770	XP_004925917.1	KWMTBOMO12834	Yes		Uncharacterized_protein_OBRU01_15893_[Operophtera_brumata]	2	2	2	26.1	12.091	111	13694000	11342000	4748500	39650000	0	30066000	0.0152606	-1.81189
amino acid metabolism		XP_004930887.1	KWMTBOMO02232	Yes	GO:0004185|serine0type carboxypeptidase activity|molecular function;GO:0006508|proteolysis|biological process	PREDICTED:_uncharacterized_protein_LOC106143604_[Amyelois_transitella]	5	5	5	15.7	56.034	498	2334100	0	1630600	8330800	5631200	8334600	0.0196213	-1.90658
Haemolymph juvenile hormone binding protein (JHBP)	BMN14802	XP_028033652.1	KWMTBOMO13811	Yes		AF098304_1_hemolymph_juvenile_hormone_binding_protein_precursor_[Bombyx_mori]	6	6	6	32.5	26.643	243	19733000	36513000	28150000	0	0	0		P2
Signal recognition particle receptor beta subunit(arf1)	BMN04813	CAG9102356.1	KWMTBOMO04529	No	GO:0005525|GTP binding|molecular function	ADP-ribosylation_factor_[Bombyx_mori]	4	4	2	26.4	20.736	182	10120000	24065000	22515000	0	0	2298100		3.03987
Mitochondrial carrier protein(slc25a4)	BMN15938	NP_001037072.1	KWMTBOMO14732	No		ADP/ATP_translocase_[Bombyx_mori]	1	1	1	2.7	32.891	300	0	0	0	2228000	0	2398100		P7
Acyl-CoA dehydrogenase, N-terminal domain(ACADSB)	BMN14920	NP_001037672.1	KWMTBOMO13923	No	GO:0003995|acyl0CoA dehydrogenase activity|molecular function;GO:0016627|oxidoreductase activity, acting on the CH-CH group of donors|molecular function;GO:0050660|flavin adenine dinucleotide binding|molecular function;GO:0055114|oxidation-reduction process|biological process	acyl-coenzyme_A_dehydrogenase_[Bombyx_mori]	4	4	4	14.5	36.766	332	3238700	1058400	985780	0	0	0		P2
Molybdopterin-binding domain of aldehyde dehydrogenase	BMN11604	XP_028031935.1	KWMTBOMO10808	No	GO:0005506|iron ion binding|molecular function;GO:0009055|electron transfer activity|molecular function;GO:0016491|oxidoreductase activity|molecular function;GO:0046872|metal ion binding|molecular function;GO:0050660|flavin adenine dinucleotide binding|molecular function;GO:0051536|iron-sulfur cluster binding|molecular function;GO:0051537|2 iron, 2 sulfur cluster binding|molecular function;GO:005…	aldehyde_oxidase_1_[Bombyx_mori]	4	4	4	3.9	141.82	1276	0	581950	393300	1564000	2034000	2113800	0.00886626	-1.96514
-	BMN14496	WP_188316285.1	KWMTBOMO13548	Yes		putative_membrane_protein_precursor_[Bombyx_mori]	6	6	6	37.6	23.487	218	6997200	2783000	1496100	18588000	3380000	23196000	0.00129259	-2.00188
aminopeptidase		P_KWMTBOMO04898	KWMTBOMO04898	No		membrane_alanyl_aminopeptidase-like_[Bombyx_mori]	3	3	3	12.6	34.118	294	2573800		1962900	11820500	10393000	13248000	0.00311335	-2.00719
Actin(ACTR3B)	BMN12273	XP_004933404.1	KWMTBOMO11467	No	GO:0005524|ATP binding|molecular function;GO:0005885|Arp2/3 protein complex|cellular component;GO:0007015|actin filament organization|biological process;GO:0034314|Arp2/3 complex-mediated actin nucleation|biological process	actin_[Spodoptera_frugiperda]	3	3	3	9.8	47.038	418	3969200	1196200	2103700	0	0	0		P2
Translation	BMN10592	XP_037872124.1	KWMTBOMO09876	Yes		ribosomal_protein_P2_[Bombyx_mori]	5	5	5	60.7	11.552	112	0	2637400	13624000	30041000	44452000	34200000	0.0265109	-2.15577
NDK(awd)	BMN09476	NP_001093284.1	KWMTBOMO08820	No		abnormal_wing_disc-like_protein_[Bombyx_mori]	11	11	11	85.6	17.182	153	117410000	90824000	106800000	124910000	99900000	69643000	0.718783	0.0974702
carbohydrate metabolism	BMN00504	XP_028033023.1	KWMTBOMO00473	No	GO:0004616|phosphogluconate dehydrogenase (decarboxylating) activity|molecular function;GO:0006098|pentose-phosphate shunt|biological process;GO:0016491|oxidoreductase activity|molecular function;GO:0050661|NADP binding|molecular function;GO:0055114|oxidation-reduction process|biological process	6-phosphogluconate_dehydrogenase_[Bombyx_mori]	2	2	2	7.5	52.872	483	2030600	1118300	1063100	0	0	0		P2
-	BMN06873	XP_035444869.1	KWMTBOMO06467	No	GO:0005515|protein binding|molecular function	PREDICTED:_balbiani_ring_protein_3-like_[Amyelois_transitella]	8	8	8	54.2	50.97	472	3121500	9455400	2272100	20017000	33889000	12391000	0.0311836	-2.15858
Peptidyl-prolyl cis-trans isomerase(FK506-bp1)	BMN13378	NP_001037356.1	KWMTBOMO12461	No	GO:0003755|peptidyl0prolyl cis0trans isomerase activity|molecular function	45_kDa_immunophilin_FKBP45_[Bombyx_mori]	5	5	5	13.2	44.677	402	8830700	15118000	2254300	0	0	0		P2
Translation	BMN10988	XP_021204551.1	KWMTBOMO10248	No	GO:0003735|structural constituent of ribosome|molecular function;GO:0005840|ribosome|cellular component;GO:0006412|translation|biological process;GO:0015935|small ribosomal subunit|cellular component	40S_ribosomal_protein_SA_[Bombyx_mori]	4	4	4	13.4	33.394	306	7151800	2500600	4150200	0	0	0		P2
Translation	BMN15191	NP_001037255.1	KWMTBOMO14169	No	GO:0003735|structural constituent of ribosome|molecular function;GO:0005840|ribosome|cellular component;GO:0006412|translation|biological process	40S_ribosomal_protein_S3a_[Bombyx_mori]	4	4	4	20.2	29.754	263	0	9004900	2244200	0	0	0		P2
lipid metabolism		NP_001243918.1	KWMTBOMO01060	No	GO:0003857|30hydroxyacyl0CoA dehydrogenase activity|molecular function;GO:0006631|fatty acid metabolic process|biological process;GO:0016491|oxidoreductase activity|molecular function;GO:0055114|oxidation-reduction process|biological process	3-hydroxyacyl-CoA_dehydrogenase_[Bombyx_mori]	2	2	2	14	15.04	143	0	0	0	5794700	22720000	0		P7
It is involved in the biological process described with cell-matrix adhesion	BMN09058	XP_004925419.1	KWMTBOMO08445	No	GO:0007160|cell0matrix adhesion|biological process	MESH_BOMMO_RecName:_Full=Protein_mesh;_Flags:_Precursor	21	21	21	17	166.63	1455	12414000	3310300	1770900	32659000	13408000	34349000	0.0488494	-2.20052
-	BMN13361	XP_028031810.1	KWMTBOMO12440	Yes		363_100_1_protein_[Mamestra_configurata]	5	5	5	19.6	40.806	372	24304000	103700000	45083000	16525000	10105000	20949000	0.15598	1.8631
Lipocalin-like domain		NP_001140192.1	KWMTBOMO02508	No		32_kDa_apolipoprotein_precursor_[Bombyx_mori]	2	2	2	20.5	13.948	122	0	0	0	11312000	27239000	0		P7
30_kDa_lipoprotein	BMN15293	NP_001128386.1	KWMTBOMO14260	No	GO:0005576|extracellular region|cellular component	30K_protein_19_[Bombyx_mori]	5	5	5	14.5	48.497	421	1133000	2581100	1730000	0	1866000	233240	0.417199	0.789864
30_kDa_lipoprotein	BMN12714	P_KWMTBOMO11897	KWMTBOMO11897	No	GO:0005576|extracellular region|cellular component	30K_protein_11_[Bombyx_mori]	9	2	2	15.5	61.693	548	39101000	7773000	32060000	2293100	6204500	0	0.171682	2.63056
30_kDa_lipoprotein	BMN12724	WP_149822408.1	KWMTBOMO11902	Yes	GO:0005576|extracellular region|cellular component	PREDICTED:_low_molecular_30_kDa_lipoprotein_PBMHP-12_isoform_X1_[Bombyx_mori]	25	25	9	76.9	30.154	264	422700000	594450000	379250000	2768000000	3123800000	2563200000	0.000182922	-2.59809
cellular macromolecule metabolism	BMN16842	NP_001040484.1	KWMTBOMO15518	No	GO:0005524|ATP binding|molecular function;GO:0005737|cytoplasm|cellular component;GO:0008540|proteasome regulatory particle, base subcomplex|cellular component;GO:0016787|hydrolase activity|molecular function;GO:0016887|ATPase activity|molecular function;GO:0030163|protein catabolic process|biological process;GO:0030433|ubiquitin-dependent ERAD pathway|biological process	26S_proteasome_regulatory_ATPase_subunit_10B_[Bombyx_mori]	2	2	2	5.8	44.777	396	3353100	3734300	2786200	0	0	0		P2
amino acid metabolism	BMN01430	XP_028041507.1	KWMTBOMO01312	No	GO:0005515|protein binding|molecular function;GO:0008237|metallopeptidase activity|molecular function;GO:0061578|Lys63-specific deubiquitinase activity|molecular function	26S_proteasome_non-ATPase_regulatory_subunit_14_[Bombyx_mori]	2	2	2	6.4	34.569	311	926220	4923800	0	0	0	0		P2
Holliday junction DNA helicase ruvB N-terminus(PSMC3)	BMN16232	XP_028041197.1	KWMTBOMO14984	No	GO:0005524|ATP binding|molecular function;GO:0005737|cytoplasm|cellular component;GO:0016787|hydrolase activity|molecular function;GO:0030163|protein catabolic process|biological process	26S_protease_regulatory_subunit_6A_[Danaus_plexippus]	4	4	4	13.3	47.666	428	14836000	1834900	1420900	0	0	0		P2
protein modification	BMN08817	XP_037871112.1	KWMTBOMO08220	No	GO:0005515|protein binding|molecular function	TRAF3_[Bombyx_mori]	4	4	4	8.1	60.336	530	355990	288490	0	2000550	1059500	2941600	0.0483183	-2.63419
lipid metabolism	BMN07475	CAB3238757.1	KWMTBOMO07018	Yes	GO:0017040|N0acylsphingosine amidohydrolase activity|molecular function;GO:0046514|ceramide catabolic process|biological process	PREDICTED:_neutral_ceramidase_[Amyelois_transitella]	6	6	6	11.8	76.703	693	221050	278140	133090	3636800	7563100	3727900	0.0211857	-4.56129
cuticular protein	BMN04235	FAA00574.1	KWMTBOMO03940	Yes	GO:0042302|structural constituent of cuticle|molecular function	_putative_cuticle_protein_[Bombyx_mori]	2	2	2	19.1	19.509	188	10518000	4858500	11001000	0	0	0		P2
cuticular protein	BMN11458	FAA00442.1	KWMTBOMO10672	Yes		_putative_cuticle_protein_[Bombyx_mori]	2	2	2	5.1	41.568	409	1155600000	2790600000	917190000	0	0	0		P2
cuticular protein	BMN14091	FAA00544.1	KWMTBOMO13141	Yes	GO:0042302|structural constituent of cuticle|molecular function	_putative_cuticle_protein_[Bombyx_mori]	10	10	10	41.8	25.675	239	118930000	277920000	140620000	0	0	0		P2
“p2”The unique proteins that only identified in day 2 after pupation.
“p7”The unique proteins that only identified in day 7 after pupation.
Gene ontology analysis of proteins that identified in day 2 after pupation.
Category	GO Term	Count	Gene Ratio(%)	PValue	Genes	List Total	Pop Hits	Pop Total	Fold Enrichment	Bonferroni	Benjamini	FDR
Biological Process	GO:0051128|regulation of cellular component organization	7	1.41988	0.000240338	AK383459, GFCY01029416, AK382723, DQ311315, AK384904, GBJR01000097, XM_012692851, XM_012692852, DQ104412, GBJR01006311, NM_001099808, DQ311352, DQ201182, DQ443357, ICPK01022400, AK383572, AK382083, AK383894, GBJR01007849, ICPK01008177, GBJR01014054, GFCY01006829, AK384511, NM_001043643, AY690617, GFCY01032026, GBJR01004224, DQ443123, AY763110, NM_001046750, GBJR01004900, NM_001048214, AK384153, G…	86	14	1162	6.75581	0.116434	0.0404505	0.0396636
Biological Process	GO:1901575|organic substance catabolic process	16	3.24544	0.00031479	AK383812, AK383930, NM_001114935, GFCY01006340, NM_001046922, XM_021349705, XM_021349704, DQ443234, GBJR01007406, ICPK01016401, GFCY01006349, XM_021349703, AF441723, XM_021349702, AK382043, AK386485, AK386935, GFCY01026519, AK378115, AK385842, GU574907, GFCY01026753, XM_004929226, ICPK01016492, NM_001126258, DQ443365, GBJR01014989, NM_001046994, NM_001047071, AB017520, AK382789, AK381458, AK37820…	86	79	1162	2.73653	0.14968	0.0404505	0.0396636
Biological Process	GO:0007010|cytoskeleton organization	7	1.41988	4.42857e-05	AK383459, XM_012694272, AK384627, GFCY01029416, AK382723, XM_012694273, XM_012694274, AK380622, DQ311315, AK384904, GBJR01000097, XM_012692851, XM_012692852, GBJR01006311, NM_001099808, DQ443397, DQ311352, DQ443398, DQ443357, ICPK01022400, AK382083, GBJR01004858, FJ602790, ICPK01008177, GBJR01014054, GFCY01006829, AK386441, AK384511, KX893487, GBJR01004224, DQ443123, AY763110, XM_038019126, XM_03…	86	11	1162	8.59831	0.0225495	0.0113814	0.01116
Biological Process	GO:0005975|carbohydrate metabolic process	21	4.25963	6.16767e-10	AK383812, AK383930, EU527367, XM_004925016, NM_001114935, XM_012694914, AK384061, XM_021349705, NM_001126249, XM_021349704, NM_001043375, XM_012694918, GBJR01012679, XM_012694916, ICPK01016401, DQ311191, XM_021349703, XM_021349702, DQ443195, AK386935, AK378115, GBJR01000105, AK385842, GFCY01002127, GU574907, AK380837, GFCY01026510, XM_004929226, GBJR01012607, ICPK01016492, NM_001126258, AB436166,…	86	59	1162	4.80922	3.17635e-07	3.17018e-07	3.1085e-07
Cellular Component	GO:0005576|extracellular region	24	4.86815	7.84772e-08	AK383416, AK378741, AK384748, GBJR01000457, AK383413, NM_001099610, XM_012695044, FS795560, AB048762, GFCY01002012, AK384629, NM_001043379, ICPK01024429, MF405489, GBJR01004651, ICPK01046697, GBJR01005466, GBJR01004652, NM_001044069, NM_001043375, XM_012694918, ICPK01024424, GBJR01004654, GBJR01004655, ICPK01024422, GBJR01012679, ICPK01016005, ICPK01024423, GBJR01004656, GBJR01004657, GFCY0100456…	92	114	1481	3.38902	2.90365e-06	2.90366e-06	2.90366e-06
Cellular Component	GO:0005737|cytoplasm	25	5.07099	1.75068e-05	AK383411, ICPK01042767, XM_038010820, AK384904, GFCY01006340, GFCY01006065, NM_001046922, NM_001043411, NM_001126249, DQ311352, XM_038019117, NM_001256987, ICPK01016401, ICPK01022400, DQ311235, AB179561, GFCY01006349, AK383894, ICPK01008177, GBJR01014054, NM_001044107, AK382043, GBJR01010097, AK386485, GFCY01026519, AK380430, AK378115, AK383704, AK384511, MF538581, MF538582, AK383303, GFCY0102675…	92	163	1481	2.46899	0.000647547	0.000323876	0.000323876
Molecular Function	GO:0008270|zinc ion binding	19	3.85396	6.32104e-05	ICPK01009546, AK383018, AK385717, XM_021350302, EU496377, EU496376, AF352574, ICPK01050393, XM_021350300, AB164059, XM_021350709, GFCY01004440, ICPK01021954, XM_038015552, XM_038019117, XM_038015551, ICPK01014587, GBJR01011463, AB179561, AK383651, AF441723, JQ061151, JQ061152, JQ061153, NM_001047042, JQ061154, AK385842, XR_001139814, DQ443402, GBJR01002002, XM_004929226, GBJR01007782, ICPK0103936…	166	81	1987	2.80775	0.0164253	0.00184715	0.00176989
Molecular Function	GO:0070011|peptidase activity, acting on L-amino acid peptides	29	5.88235	6.03932e-09	ICPK01009546, AK383018, ICPK01004893, AK377254, NM_001043379, XM_021350709, GFCY01004440, GBJR01005466, DQ443234, XM_038015552, XM_038015551, NM_001043494, ICPK01014587, GBJR01011463, AK382043, MF538581, MF538582, XR_001139814, AB434653, GFCY01002363, AK378110, AB436165, XR_001139810, XR_001139811, DQ251192, XR_001139812, AK406463, AF084257, AB436161, NM_001046997, AK406468, NM_001047071, DQ15744…	166	105	1987	3.30597	1.5823e-06	3.97086e-07	3.80477e-07
Molecular Function	GO:0008233|peptidase activity	30	6.08519	5.2179e-09	ICPK01009546, AK383018, ICPK01004893, AK377254, NM_001043379, XM_021350709, GFCY01004440, GBJR01005466, DQ443234, XM_038015552, XM_038015551, NM_001043494, ICPK01014587, GBJR01011463, AK382043, MF538581, MF538582, XR_001139814, AB434653, GFCY01002363, AK378110, AB436165, XR_001139810, XR_001139811, DQ251192, XR_001139812, AK406463, AF084257, AB436161, NM_001046997, AK406468, NM_001047071, DQ15744…	166	111	1987	3.2351	1.36709e-06	3.97086e-07	3.80477e-07
Molecular Function	GO:0008237|metallopeptidase activity	14	2.83976	4.84693e-07	ICPK01009546, AK383018, AK385717, XM_021350302, EU496377, EU496376, AF352574, ICPK01050393, XM_021350300, XM_021350709, GFCY01004440, XM_038015552, XM_038015551, NM_001043494, ICPK01014587, GBJR01011463, AK383651, JQ061151, JQ061152, JQ061153, JQ061154, XR_001139814, AK378110, ICPK01039362, XR_001139810, XR_001139811, ICPK01050379, XR_001139812, AB013400, AF084257, DQ985594, GFCY01004616, GFCY010…	166	32	1987	5.23682	0.000126982	1.82106e-05	1.74489e-05
Molecular Function	GO:0004553|hydrolase activity, hydrolyzing O-glycosyl compounds	12	2.43408	2.95656e-07	AK385519, XM_012697422, GBJR01009230, XM_004925016, NM_001114935, XM_012697423, DQ515931, XM_012694914, AK384061, NM_001126249, NM_001043375, XM_012694918, GBJR01012679, XM_012694916, AY601818, GFCY01019982, GBJR01000105, GFCY01002127, AK380837, GBJR01012607, GBJR01007584, AB436166, L37416, XM_038018679, NM_001085364, GBJR01006009, ICPK01017702, GBJR01015114, GBJR01012680, GBJR01011151, ICPK01027…	166	22	1987	6.52903	7.74588e-05	1.29596e-05	1.24175e-05
Molecular Function	GO:0016798|hydrolase activity, acting on glycosyl bonds	14	2.83976	1.93849e-07	AK385519, XM_012697422, GBJR01009230, XM_004925016, NM_001114935, XM_012697423, DQ515931, XM_012694914, AK384061, NM_001126249, NM_001043375, XM_012694918, GBJR01012679, XM_012694916, LC034304, AY601818, GFCY01019982, GBJR01000105, GFCY01002127, ICPK01040018, AK380837, ICPK01041986, GBJR01003135, GBJR01012607, GBJR01007584, AB436166, L37416, XM_038018679, NM_001085364, GBJR01006009, ICPK01017702,…	166	30	1987	5.58594	5.07871e-05	1.01964e-05	9.76998e-06
Molecular Function	GO:0016787|hydrolase activity	65	13.1846	2.90287e-11	AK383018, ICPK01004893, XM_004925016, NM_001043379, NM_001046768, XM_021350706, XM_021350709, NM_001043375, NM_001043494, GBJR01012679, NM_001043372, ICPK01014587, GBJR01011463, AK382043, XM_012696480, GBJR01000105, ICPK01000047, GFCY01007161, AB434653, DQ311340, AK377947, DQ251192, AK406463, AF084257, GBJR01012680, NM_001046997, AK406468, ICPK01024160, AK386987, AB366559, DQ150250, GBJR01000795,…	166	357	1987	2.17939	7.60554e-09	7.63456e-09	7.31524e-09
Molecular Function	GO:0008238|exopeptidase activity	10	2.0284	4.47487e-05	AK383018, ICPK01009546, AK382246, AK385717, AF352574, ICPK01050393, AK378144, XM_021350709, GFCY01004440, NM_001098328, AB485777, GBJR01011463, NM_001287842, JQ061151, XM_012697255, JQ061152, JQ061153, AB193097, JQ061154, NM_001279400, ICPK01039362, ICPK01050379, XM_021347553, AB013400, AK387029, XM_021347552, AF084257, GFCY01004616, DQ985594, GFCY01004617, GBJR01001969, NM_001111365, AK378246, I…	166	23	1987	5.2043	0.011656	0.00147111	0.00140959
Molecular Function	GO:0003824|catalytic activity	111	22.5152	5.07723e-09	NM_001110297, AK385314, XM_004925016, AY438331, GBJR01002870, NM_001043379, XM_021350706, XM_021350709, XM_021349705, XM_021349704, NM_001043375, XM_038019117, GBJR01012679, ICPK01014587, NM_001043372, GBJR01010254, XM_021349703, XM_021349702, EF121773, AK382043, AB434653, GFCY01006197, DQ311340, AK377947, DQ251192, NM_001046872, GBJR01012680, ICPK01024160, AK384448, DQ150250, XM_038011859, NM_00…	166	897	1987	1.48122	1.33023e-06	3.97086e-07	3.80477e-07
Molecular Function	GO:0016209|antioxidant activity	8	1.62272	0.00102669	AK385314, JX311482, GFCY01027631, GBJR01002277, AY438331, LC424927, AB221014, NM_001043893, XM_038019117, GFCY01006501, NM_001043618, AB179561, ICPK01008373, AK385671, EF121773, NM_001046921, NM_001043534, AK383824, AK379645, NM_001309566, GFCY01003411, DQ443207, GFCY01026790, XM_038015603, XM_038015602, GFCY01005100, XM_038015601, AK386256, GBJR01015097, GBJR01012381, AB257197, LC377907, NM_0010…	166	21	1987	4.55995	0.235957	0.0245473	0.0235206
Molecular Function	GO:0004177|aminopeptidase activity	7	1.41988	0.000512882	ICPK01009546, NM_001111365, AK378246, AK382246, AK385717, ICPK01035418, JQ061143, AK385337, JQ061146, ICPK01050376, ICPK01050374, AF352574, ICPK01050393, XM_004925513, AK378144, GBJR01012537, GFCY01004440, GBJR01011406, NM_001281889, GBJR01011463, JQ061148, NM_001287842, GFCY01005717, JQ061151, XM_012697255, NM_001309625, JQ061152, JQ061153, JQ061154, GBJR01008490, AK382957, XM_038012677, NM_0012…	166	14	1987	5.98494	0.125768	0.0134888	0.0129246
Molecular Function	GO:0003779|actin binding	6	1.21704	0.00182044	AK384966, XM_012694272, AK384627, GBJR01003305, XM_012694273, XM_012694274, AK380622, EF112402, XM_004923454, AK384904, GBJR01000097, NM_001099808, DQ443397, GFCY01006004, DQ443398, DQ443357, AK382083, AK383894, GBJR01004858, FJ602790, ICPK01008177, GBJR01014054, GFCY01006829, AK386441, AK383565, AK384511, NM_001047021, AK383644, AK406053, DQ888703, NM_001110348, KX893487, NM_001043643, AY690617,…	166	12	1987	5.98494	0.379599	0.039898	0.0382292
Gene ontology analysis of proteins that identified in day 7 after pupation.
Category	GO Term	Count	Gene Ratio(%)	PValue	Genes	List Total	Pop Hits	Pop Total	Fold Enrichment	Bonferroni	Benjamini	FDR
Biological Process	GO:0005975|carbohydrate metabolic process	17	6.39098	6.91894e-09	AK383812, AK383930, XM_004925016, NM_001114935, XM_012694914, AK384061, XM_021349705, NM_001126249, XM_021349704, XM_012694916, DQ311191, XM_021349703, XM_021349702, DQ443195, AK386935, GBJR01000105, AK385842, GU574907, AK380837, XM_004929226, GBJR01012607, ICPK01016492, NM_001126258, XM_038018679, AK377947, DQ443365, NM_001046916, ICPK01027024, ICPK01028199, AK386987, AB286957, GFCY01029837, AK3…	61	59	1162	5.48875	2.80908e-06	2.80217e-06	2.80217e-06
Cellular Component	GO:0033178|proton-transporting two-sector ATPase complex, catalytic domain	5	1.8797	0.000548403	EF107513, AK386409, GBJR01002438, ICPK01036125, DQ443218, ICPK01037312, NM_001046768, GFCY01006146, ICPK01047424, XM_021352829, DQ311199, AK386383, GFCY01006203, ICPK01021795, EU727173, GBJR01010897, AK383352, GFCY01004703, NM_001046986, NM_001099621, AK383929, GFCY01006272, GBJR01002044, XM_038021071, DQ311340, GBJR01011316, GFCY01006433, GBJR01014923, DQ443323, NM_001098358, NM_001046673, XR_00…	65	10	1481	11.3923	0.0471261	0.0241297	0.0241297
Cellular Component	GO:0016469|proton-transporting two-sector ATPase complex	6	2.25564	0.00153284	EF107513, ICPK01024160, AK386409, GBJR01002438, ICPK01036125, DQ443218, ICPK01037312, NM_001046768, GFCY01006165, GFCY01006146, ICPK01047424, XM_021352829, DQ311199, AK386383, GFCY01006203, GBJR01014656, ICPK01021795, EU727173, GBJR01010897, AK383352, GFCY01004703, NM_001046986, NM_001046822, NM_001099621, AK383929, DQ311429, GFCY01006272, GBJR01002044, XM_038021071, DQ311340, GBJR01011316, GFCY0…	65	21	1481	6.50989	0.126278	0.0449633	0.0449633
Cellular Component	GO:0005576|extracellular region	23	8.64662	2.85111e-06	XM_038020194, AK383416, AK378741, AK384748, GBJR01000457, NM_001099610, XM_012695044, AK384987, AB048762, GFCY01002012, XM_012697627, XM_012697628, ICPK01024429, MF405489, GBJR01004651, GBJR01004652, NM_001044069, ICPK01024424, GBJR01004655, ICPK01016005, ICPK01024423, GBJR01004656, GBJR01004657, GFCY01004567, GBJR01015389, AK387732, NM_001043413, XM_012691190, AK377262, AK378875, AK385842, EU024…	65	185	1481	2.83268	0.000250867	0.000250898	0.000250898
Molecular Function	GO:0008270|zinc ion binding	13	4.88722	0.00116221	ICPK01009546, AK383018, AK385717, NM_001099811, AF352574, ICPK01050393, AK378144, AB164059, XM_021350709, GFCY01004440, ICPK01021954, NM_001098328, XM_038019117, GBJR01011463, AB179561, GBJR01012751, NM_001287842, DQ443393, JQ061151, XM_012697255, JQ061153, NM_001047042, JQ061154, AB193097, AK385842, DQ443402, GBJR01002002, NM_001279400, XM_004929226, GFCY01007361, ICPK01039362, DQ443122, ICPK010…	110	81	1987	2.8991	0.231113	0.0263821	0.0254524
Molecular Function	GO:0070011|peptidase activity, acting on L-amino acid peptides	17	6.39098	0.000117079	ICPK01009546, AK383018, AK385717, ICPK01042767, AF352574, ICPK01050393, DQ010007, ICPK01032283, XM_021350709, GFCY01004440, NM_001043494, GBJR01011463, AK382043, JQ061151, GBJR01012051, GFCY01026519, JQ061153, JQ061154, MF538581, MF538582, AB434653, XM_038011368, GFCY01003056, ICPK01039362, AB436165, AK384073, DQ251192, ICPK01050379, AK384870, AB013400, AF084257, DQ985594, NM_001046997, NM_001043…	110	105	1987	2.92459	0.0261143	0.00531537	0.00512805
Molecular Function	GO:0008233|peptidase activity	17	6.39098	0.000230668	ICPK01009546, AK383018, AK385717, ICPK01042767, AF352574, ICPK01050393, DQ010007, ICPK01032283, XM_021350709, GFCY01004440, NM_001043494, GBJR01011463, AK382043, JQ061151, GBJR01012051, GFCY01026519, JQ061153, JQ061154, MF538581, MF538582, AB434653, XM_038011368, GFCY01003056, ICPK01039362, AB436165, AK384073, DQ251192, ICPK01050379, AK384870, AB013400, AF084257, DQ985594, NM_001046997, NM_001043…	110	111	1987	2.7665	0.0508011	0.0065452	0.00631453
Molecular Function	GO:0016614|oxidoreductase activity, acting on CH-OH group of donors	8	3.00752	0.00160724	GFCY01001768, AK379675, AK382927, GBJR01007298, AB164059, GBJR01013845, AK381470, NM_001256989, AK385433, DQ311191, GBJR01012751, DQ443393, NM_001047042, AK382739, XM_004926714, HQ833817, XM_038015845, NM_001257067, GBJR01005991, GFCY01006276, ICPK01017784, DQ443122, ICPK01038271, GBJR01007778, GBJR01013258, LC375687, XM_038015561, NM_001309608, GFCY01003729, AK378960, AK382465, AK378127, AK38694…	110	33	1987	4.37906	0.304781	0.0331676	0.0319987
Molecular Function	GO:0008237|metallopeptidase activity	9	3.38346	0.000221227	AB048208, AK383018, ICPK01009546, AK385717, AF352574, ICPK01050393, AK378144, ICPK01001979, XM_021350709, GFCY01004440, NM_001098328, NM_001043494, GBJR01011463, NM_001287842, JQ061151, XM_012697255, GBJR01000669, JQ061153, AB193097, JQ061154, NM_001279400, AK387260, ICPK01039362, ICPK01050379, XM_021347553, AB013400, AK387029, XM_021347552, AF084257, DQ985594, AK381894, AK378246, NM_001111365, I…	110	32	1987	5.0804	0.0487732	0.0065452	0.00631453
Molecular Function	GO:0004553|hydrolase activity, hydrolyzing O-glycosyl compounds	11	4.13534	6.09776e-08	AK385519, XM_012697422, NM_001163901, GBJR01009230, XM_004925016, NM_001114935, XM_012697423, DQ515931, XM_012694914, AK384061, NM_001126249, XM_012694916, AY601818, GBJR01000105, FJ571146, AK380837, GBJR01012607, XM_038013108, GBJR01007584, GBJR01007212, L37416, XM_038018679, NM_001085364, GBJR01006009, ICPK01017702, GBJR01015114, GBJR01011151, ICPK01027024, ICPK01007032, ICPK01028199, LC542934,…	110	22	1987	9.03182	1.37809e-05	4.61397e-06	4.45137e-06
Molecular Function	GO:0016798|hydrolase activity, acting on glycosyl bonds	12	4.51128	1.86246e-07	AK385519, XM_012697422, NM_001163901, GBJR01009230, XM_004925016, NM_001114935, XM_012697423, DQ515931, XM_012694914, AK384061, NM_001126249, XM_012694916, LC034304, AY601818, GBJR01000105, FJ571146, ICPK01041986, AK380837, GBJR01003135, GBJR01012607, XM_038013108, GBJR01007584, GBJR01007212, L37416, XM_038018679, NM_001085364, GBJR01006009, ICPK01017702, GBJR01015114, GBJR01011151, ICPK01027024,…	110	30	1987	7.22545	4.20906e-05	1.05694e-05	1.01969e-05
Molecular Function	GO:0016787|hydrolase activity	44	16.5414	4.43437e-08	ICPK01009546, AK383018, XM_004925016, NM_001046768, XM_021350706, XM_021350709, GFCY01004440, NM_001043494, ICPK01021795, NM_001043372, GBJR01011463, NM_001046882, AK382043, GBJR01000105, MF538581, MF538582, AB434653, GBJR01004394, ICPK01044301, DQ311340, AB436165, AK377947, DQ251192, AF084257, HQ638206, NM_001046997, ICPK01028199, NM_001047071, ICPK01024160, AK386987, AK378447, GFCY01029837, AK3…	110	357	1987	2.22633	1.00216e-05	4.61397e-06	4.45137e-06
Molecular Function	GO:0008238|exopeptidase activity	8	3.00752	0.000145744	AK383018, ICPK01009546, AK378246, NM_001111365, ICPK01035418, AK385717, JQ061143, AK385337, JQ061146, ICPK01050376, AF352574, ICPK01050374, ICPK01050393, XM_004925513, AK378144, XM_021350709, GFCY01004440, GBJR01011406, NM_001098328, GBJR01011463, JQ061148, NM_001287842, GFCY01005717, JQ061151, XM_012697255, NM_001309625, JQ061153, AB193097, JQ061154, GBJR01008490, AK382957, XM_038012677, NM_0012…	110	23	1987	6.283	0.032404	0.00551399	0.00531966
Molecular Function	GO:0003824|catalytic activity	78	29.3233	2.82369e-08	AK386529, AK383018, NM_001110297, XM_004925016, AY438331, NM_001046768, XM_021350706, XM_021350709, XM_021349705, XM_021349704, XM_038019117, NM_001043494, NM_001043372, GBJR01011463, NM_001046882, GBJR01010254, AK385433, XM_021349703, XM_021349702, EF121773, AK385671, AK382043, GBJR01000105, DQ311227, AB434653, GFCY01006197, DQ311340, AK377947, DQ251192, NM_001046872, AF084257, NM_001046997, ICP…	110	897	1987	1.57075	6.38152e-06	4.61397e-06	4.45137e-06
Molecular Function	GO:0004177|aminopeptidase activity	6	2.25564	0.000609931	ICPK01009546, AK378246, NM_001111365, ICPK01035418, AK385717, JQ061143, AK385337, JQ061146, ICPK01050376, AF352574, ICPK01050374, ICPK01050393, XM_004925513, AK378144, GFCY01004440, GBJR01011406, GBJR01011463, JQ061148, NM_001287842, GFCY01005717, JQ061151, XM_012697255, NM_001309625, JQ061153, JQ061154, GBJR01008490, AK382957, XM_038012677, NM_001279400, GBJR01008495, AB007038, ICPK01050379, NM_…	110	14	1987	7.74156	0.128802	0.0153838	0.0148417

## Sheet: Table-S3
Table S3. proteins involved in metabolism identified in midgut contents
Protein ID	Silkbase ID	Classification	Protein name	iBAQ p2-1	iBAQ p2-2	iBAQ p2-3	iBAQ p7-1	iBAQ p7-2	iBAQ p7-3	p-value	log2(iBAQ p2/iBAQ p7)
XP_028027307.1	KWMTBOMO04966	phosphate metabolism	inorganic_pyrophosphatase_[Bombyx_mori]	28851000	22661000	19681000	1111600	2735800	0	0.00859981	3.62482
NP_001040381.1	KWMTBOMO12672	phosphate metabolism	fructose-1,6-bisphosphatase_[Bombyx_mori]	6188400	0	1890500	1744000	0	0		1.21176
XP_004929231.1	KWMTBOMO01834	phosphate metabolism	PREDICTED:_venom_acid_phosphatase_Acph-1-like_[Papilio_polytes]	2257700	1011700	1353300	0	686660	0		1.16611
NP_001037345.1	KWMTBOMO02857	phosphate metabolism	cdc2-related_kinase_[Bombyx_mori]	561460	2800100	1012500	0	0	0		P2
P_KWMTBOMO05523	KWMTBOMO05523	phosphate metabolism	PREDICTED:_protein_piccolo-like_[Bombyx_mori]	4031600	0	2492100	0	0	0		P2
XP_028038585.1	KWMTBOMO13064	phosphate metabolism	putative_multiple_inositol_polyphosphate_phosphatase_[Danaus_plexippus]	41978000	53629000	43073000	0	0	0		P2
XP_028038598.1	KWMTBOMO13063	phosphate metabolism	putative_multiple_inositol_polyphosphate_phosphatase_[Danaus_plexippus]	12478000	11206000	3180700	0	0	0		P2
XP_004922104.1	KWMTBOMO15769	phosphate metabolism	PREDICTED:_serine/threonine-protein_phosphatase_PP2A_65_kDa_regulatory_subunit_[Papilio_polytes]	4191200	4139700	5339200	0	0	0		P2
XP_021204462.1	KWMTBOMO04687	phosphate metabolism	PREDICTED:_phosphoserine_phosphatase_[Amyelois_transitella]	0	4762300	2625100	0	0	0		P2
XP_004922817.1	KWMTBOMO08187	phosphate metabolism	PREDICTED:_venom_acid_phosphatase_Acph-1-like_[Papilio_xuthus]	1243900	3490200	4076900	0	0	0		P2
XP_004927768.1	KWMTBOMO08044	phosphate metabolism	ap_endonuclease_[Danaus_plexippus]	1863700	1379600	4273600	0	0	0		P2
XP_037868433.1	KWMTBOMO00499	phosphate metabolism	PREDICTED:_prostatic_acid_phosphatase-like_[Bombyx_mori]	3471200	716610	1261700	0	0	0		P2
NP_001040347.1	KWMTBOMO11572	nucleic acid metabolism	salivary_secreted_ribonuclease_[Bombyx_mori]	0	0	0	65337000	25335000	0		P7
XP_004926538.1	KWMTBOMO07384	nucleic acid metabolism	putative_U2_snrnp_auxiliary_factor,_small_subunit_[Danaus_plexippus]	57387000	0	25816000	0	0	0		P2
XP_004929027.1	KWMTBOMO09381	nucleic acid metabolism	hypothetical_protein_KGM_15381_[Danaus_plexippus]	2612500	61368000	0	0	0	0		P2
P_KWMTBOMO15592	KWMTBOMO15592	nucleic acid metabolism	small_nuclear_ribonucleoprotein_sm_d2_[Bombyx_mori]	14905000	9923000	8607100	0	0	0		P2
XP_004929003.2	KWMTBOMO09415	nucleic acid metabolism	PREDICTED:_ATP-dependent_RNA_helicase_WM6_[Amyelois_transitella]	6761600	6939200	6124700	0	0	0		P2
XP_004930143.1	KWMTBOMO02807	nucleic acid metabolism	poly(U)-specific_endoribonuclease_homolog_precursor_[Papilio_xuthus]	53548000	54664000	34326000	0	0	0		P2
XP_028027412.1	KWMTBOMO08143	nucleic acid metabolism	meiotic_recombination_11_[Bombyx_mori]	6303600	982840	1712600	0	0	0		P2
P_KWMTBOMO14478	KWMTBOMO14478	nucleic acid metabolism	PREDICTED:_rRNA_2'-O-methyltransferase_fibrillarin_[Amyelois_transitella]	25651000	4331200	15318000	0	0	0		P2
XP_004923158.1	KWMTBOMO14479	nucleic acid metabolism	PREDICTED:_rRNA_2'-O-methyltransferase_fibrillarin_[Amyelois_transitella]	10391000	7795900	6304700	0	0	0		P2
NP_001093276.1	KWMTBOMO06801	nucleic acid metabolism	small_nuclear_ribonucleoprotein_protein_F_[Bombyx_mori]	35955000	0	10298000	0	0	0		P2
XP_028031426.1	KWMTBOMO15050	nucleic acid metabolism	PREDICTED:_adenylosuccinate_synthetase-like_[Bombyx_mori]	5227900	9993000	4625100	0	0	0		P2
XP_037868442.1	KWMTBOMO04505	nucleic acid metabolism	PREDICTED:_DNA_repair_protein_RAD50_[Bombyx_mori]	2868200	1977100	539380	0	0	0		P2
XP_004929168.1	KWMTBOMO01694	nucleic acid metabolism	PREDICTED:_adenylate_kinase_isoenzyme_1_isoform_X3_[Bombyx_mori]	8285700	4087900	15580000	0	0	0		P2
XP_004928858.1	KWMTBOMO09707	nucleic acid metabolism	PREDICTED:_apyrase-like_isoform_X2_[Bombyx_mori]	5757900	2524000	1298200	0	0	0		P2
P_KWMTBOMO09711	KWMTBOMO09711	nucleic acid metabolism	PREDICTED:_apyrase-like_[Amyelois_transitella]	1672900	4608800	1797600	0	0	0		P2
XP_012549898.1	KWMTBOMO02081	nucleic acid metabolism	PREDICTED:_eukaryotic_translation_initiation_factor_4A_isoform_X1_[Bombyx_mori]	2176700	0	760830	762470	0	0		0.945851
P_KWMTBOMO09712	KWMTBOMO09712	nucleic acid metabolism	PREDICTED:_apyrase-like_[Bombyx_mori]	0	1334000	0	5518500	1833000	0		-1.46228
XP_004927708.1	KWMTBOMO09714	nucleic acid metabolism	PREDICTED:_apyrase-like_[Bombyx_mori]	0	0	0	1857400	2344400	8885000		P7
XP_004926042.1	KWMTBOMO12303	lipid metabolism	putative_lipase_[Bombyx_mori]	215610000	310370000	159460000	0	5775600	0		5.30595
XP_028034950.1	KWMTBOMO14080	lipid metabolism	PREDICTED:_alpha-esterase_48_isoform_X1_[Bombyx_mori]	22333000	20828000	19088000	268350	1521200	654160	3.85771e-05	4.67091
XP_004932641.1	KWMTBOMO13763	lipid metabolism	PREDICTED:_uncharacterized_protein_LOC106136946_[Amyelois_transitella]	0	0	0	3274400	0	2888500		P7
P_KWMTBOMO01060	KWMTBOMO01060	lipid metabolism	3-hydroxyacyl-CoA_dehydrogenase_[Bombyx_mori]	0	0	0	5794700	22720000	0		P7
XP_004926673.1	KWMTBOMO10583	lipid metabolism	PREDICTED:_pancreatic_lipase-related_protein_2-like_[Papilio_machaon]	11841000	34410000	23451000	0	0	0		P2
XP_028031581.1	KWMTBOMO07612	lipid metabolism	PREDICTED:_bile_salt-activated_lipase-like_[Bombyx_mori]	13565000	20502000	4925500	0	0	0		P2
XP_012550514.1	KWMTBOMO06469	lipid metabolism	PREDICTED:_lipase_member_H-like_isoform_X1_[Bombyx_mori]	7903400	5320200	11950000	0	0	0		P2
NP_001040174.1	KWMTBOMO06771	lipid metabolism	alpha-esterase_13_precursor_[Bombyx_mori]	8928800	9227200	7152000	0	0	0		P2
XP_004932947.1	KWMTBOMO06770	lipid metabolism	antennal_esterase_CXE11_[Spodoptera_littoralis]	4187900	5445400	1583500	0	0	0		P2
P_KWMTBOMO07158	KWMTBOMO07158	lipid metabolism	triacylglycerol_lipase_precursor_[Bombyx_mori]	0	14252000	4719900	10856000	7147600	0	0.933207	0.0755788
XP_037866672.1	KWMTBOMO01776	lipid metabolism	PREDICTED:_lipase_3-like_[Amyelois_transitella]	3716200	0	2610400	7246600	0	2263500	0.596485	-0.58803
ADU03994.1	KWMTBOMO07114	lipid metabolism	saposin-like_protein_[Bombyx_mori]	51025000	100350000	90416000	139820000	65875000	117710000	0.364097	-0.419581
XP_028036894.1	KWMTBOMO09030	lipid metabolism	glycerophosphoryl_diester_phosphodiesterase_precursor_[Bombyx_mori]	3482700	0	0	4234300	3608000	946560		0.249493
CAB3238757.1	KWMTBOMO07018	lipid metabolism	PREDICTED:_neutral_ceramidase_[Amyelois_transitella]	221050	278140	133090	3636800	7563100	3727900	0.0211857	-4.56129
NP_001036876.1	KWMTBOMO16087	cellular macromolecule metabolism	heat_shock_protein_83_[Bombyx_mori]	76486000	77702000	32716000	3730500	0	6154600	0.0577005	3.65594
XP_012549126.1	KWMTBOMO03005	cellular macromolecule metabolism	PREDICTED:_elongation_factor_1-alpha_isoform_X1_[Bombyx_mori]	194900000	167260000	114200000	6381800	21242000	1356200	0.00363876	4.03892
XP_004929712.1	KWMTBOMO12659	cellular macromolecule metabolism	PREDICTED:_T-complex_protein_1_subunit_gamma_[Amyelois_transitella]	1773900	1434400	0	0	0	0		P2
NP_001037538.1	KWMTBOMO01131	cellular macromolecule metabolism	translation_initiation_factor_5A_[Bombyx_mori]	10969000	22022000	4114300	0	0	0		P2
XP_004932946.1	KWMTBOMO06772	cellular macromolecule metabolism	putative_10_kDa_heat_shock_protein_[Danaus_plexippus]	4353800	3527500	2564100	0	0	0		P2
NP_001040484.1	KWMTBOMO15518	cellular macromolecule metabolism	26S_proteasome_regulatory_ATPase_subunit_10B_[Bombyx_mori]	3353100	3734300	2786200	0	0	0		P2
XP_004923957.1	KWMTBOMO01075	cellular macromolecule metabolism	heat_shock_protein_60_[Chilo_suppressalis]	2669000	1576700	1207600	3041000	1204500	0	0.754028	-0.223767
ACN29696.1	KWMTBOMO12902	cellular macromolecule metabolism	calreticulin_[Bombyx_mori]	2423700	587870	0	1296400	3344800	0	0.613612	-0.623982
XP_028032162.1	KWMTBOMO00238	carbohydrate metabolism	imaginal_disk_growth_factor_[Bombyx_mori]	677190000	908960000	692230000	6524100	0	6670000	0.00440486	6.84701
XP_012548562.2	KWMTBOMO07101	carbohydrate metabolism	PREDICTED:_lactase-phlorizin_hydrolase-like_[Bombyx_mori]	50193000	129250000	61905000	608610	921240	0	0.087271	6.71662
XP_028033302.1	KWMTBOMO04605	carbohydrate metabolism	enolase_[Bombyx_mori]	403490000	387300000	260440000	1584400	10688000	1890100	0.00158699	6.21386
XP_028037612.1	KWMTBOMO07821	carbohydrate metabolism	transaldolase_[Bombyx_mori]	72300000	87851000	74028000	0	0	2722600		4.84152
XP_004928974.1	KWMTBOMO09474	carbohydrate metabolism	PREDICTED:_malate_dehydrogenase,_mitochondrial_[Amyelois_transitella]	45203000	33028000	24307000	1107100	0	0		4.94827
XP_028043767.1	KWMTBOMO10213	carbohydrate metabolism	PREDICTED:_myrosinase_1-like_[Bombyx_mori]	64078000	67262000	50871000	2280400	864280	0	0.00280142	5.27159
XP_037875127.1	KWMTBOMO01182	carbohydrate metabolism	PREDICTED:_glyceraldehyde-3-phosphate_dehydrogenase_isoform_X1_[Bombyx_mori]	167840000	106480000	116460000	3849200	1129300	2590500	0.00256218	5.69011
XP_004929514.1	KWMTBOMO07236	carbohydrate metabolism	PREDICTED:_glucose_dehydrogenase_[FAD,_quinone]-like_[Amyelois_transitella]	56094000	94147000	62674000	0	18379000	0		1.94918
XP_004929283.2	KWMTBOMO01923	carbohydrate metabolism	PREDICTED:_uncharacterized_protein_LOC106143014_[Amyelois_transitella]	80456000	90924000	79655000	1061300	5345200	1409500	3.10448e-05	5.00531
XP_028030280.1	KWMTBOMO07103	carbohydrate metabolism	cytosolic_malate_dehydrogenase_[Bombyx_mori]	109120000	123760000	108160000	3746900	2943700	2796800	2.5924e-05	5.16778
XP_028036722.1	KWMTBOMO12177	carbohydrate metabolism	glucose-6-phosphate_isomerase_[Bombyx_mori]	15491000	8996700	15917000	0	1101100	0		3.61254
XP_028028071.1	KWMTBOMO15560	carbohydrate metabolism	PREDICTED:_LOW_QUALITY_PROTEIN:_myrosinase_1-like_[Bombyx_mori]	491080000	698690000	469520000	15687000	23327000	20708000	0.00187788	4.79616
XP_037869036.1	KWMTBOMO05729	carbohydrate metabolism	beta-galactosidase_[Bombyx_mori]	0	0	0	2120200	4846300	8238100		P7
BCL50884.1	KWMTBOMO16259	carbohydrate metabolism	Maltodextrin_glucosidase_[Operophtera_brumata]	0	0	0	6185500	10990000	7842400		P7
P_KWMTBOMO12754	KWMTBOMO12754	carbohydrate metabolism	PREDICTED:_uncharacterized_family_31_glucosidase_KIAA1161-like_[Papilio_polytes]	0	0	0	2223700	2069500	2436500		P7
XP_028026770.1	KWMTBOMO09934	carbohydrate metabolism	phosphoglyceromutase_[Bombyx_mori]	23436000	22882000	24176000	0	0	0		P2
XP_004923967.2	KWMTBOMO01089	carbohydrate metabolism	PREDICTED:_phosphoglucomutase_[Amyelois_transitella]	1769700	4951000	3574700	0	0	0		P2
XP_012553407.1	KWMTBOMO04781	carbohydrate metabolism	PREDICTED:_6-phosphofructo-2-kinase/fructose-2,6-bisphosphatase_isoform_X2_[Bombyx_mori]	8473200	5494700	3841500	0	0	0		P2
XP_028030902.1	KWMTBOMO05055	carbohydrate metabolism	glycerol-3-phosphate_dehydrogenase-1_[Bombyx_mori]	15933000	23712000	17542000	0	0	0		P2
NP_001093275.1	KWMTBOMO09531	carbohydrate metabolism	myo-inositol_oxygenase_[Bombyx_mori]	1758200	3177300	2893500	0	0	0		P2
XP_028037759.1	KWMTBOMO07206	carbohydrate metabolism	PREDICTED:_uncharacterized_protein_LOC101746257_[Bombyx_mori]	6372400	18027000	5981300	0	0	0		P2
XP_004932652.2	KWMTBOMO13777	carbohydrate metabolism	PREDICTED:_hexokinase_type_2_isoform_X3_[Papilio_polytes]	1661700	3451400	1290800	0	0	0		P2
XP_037874170.1	KWMTBOMO12019	carbohydrate metabolism	PREDICTED:_UDP-glucose_4-epimerase_isoform_X2_[Amyelois_transitella]	4701400	2977300	2330200	0	0	0		P2
XP_004924409.1	KWMTBOMO01529	carbohydrate metabolism	PREDICTED:_uncharacterized_protein_LOC106138839_isoform_X1_[Amyelois_transitella]	8189900	11817000	5717400	0	0	0		P2
XP_037869383.1	KWMTBOMO05438	carbohydrate metabolism	PREDICTED:_uncharacterized_protein_LOC101735378_[Bombyx_mori]	26179000	28696000	51327000	0	0	0		P2
NP_001116811.1	KWMTBOMO07250	carbohydrate metabolism	muscle_glycogen_phosphorylase_[Bombyx_mori]	2074000	1551700	1751500	0	0	0		P2
NP_001296551.1	KWMTBOMO01630	carbohydrate metabolism	maltase_A1_[Bombyx_mori]	5023000	4748300	2079900	0	0	0		P2
XP_012547596.2	KWMTBOMO10816	carbohydrate metabolism	PREDICTED:_pyruvate_carboxylase,_mitochondrial_isoform_X1_[Bombyx_mori]	319320	3014100	0	0	0	0		P2
XP_028029040.1	KWMTBOMO06452	carbohydrate metabolism	beta-1,3-glucan_recognition_protein_2_precursor_[Bombyx_mori]	101150000	334000000	63258000	0	0	0		P2
NP_001128672.1	KWMTBOMO06449	carbohydrate metabolism	beta-1,3-glucan_recognition_protein_3_precursor_[Bombyx_mori]	285260000	273380000	270780000	0	0	0		P2
NP_001036840.1	KWMTBOMO06450	carbohydrate metabolism	beta-1,3-glucan_recognition_protein_1_[Helicoverpa_armigera]	30317000	6736500	31028000	0	0	0		P2
XP_028033023.1	KWMTBOMO00473	carbohydrate metabolism	6-phosphogluconate_dehydrogenase_[Bombyx_mori]	2030600	1118300	1063100	0	0	0		P2
XP_021205379.1	KWMTBOMO09553	carbohydrate metabolism	fructose_1,6-bisphosphate_aldolase_[Bombyx_mori]	109710000	152450000	98718000	11251000	3560700	6278500	0.00238156	4.09687
XP_012548562.2	KWMTBOMO07102	carbohydrate metabolism	PREDICTED:_lactase-phlorizin_hydrolase-like_[Bombyx_mori]	37409000	35939000	33449000	3099300	4597100	0	0.000276031	3.20958
XP_004928620.1	KWMTBOMO08760	carbohydrate metabolism	PREDICTED:_phosphoglycerate_kinase_[Amyelois_transitella]	8215300	9342300	17346000	1570000	0	995190	0.0686924	3.18128
XP_004922942.1	KWMTBOMO05295	carbohydrate metabolism	PREDICTED:_pyruvate_kinase-like_isoform_X1_[Bombyx_mori]	7740900	7533500	3659100	695050	0	728050	0.0468626	3.14887
XP_028043191.1	KWMTBOMO00545	carbohydrate metabolism	lactate_dehydrogenase_[Bombyx_mori]	8147700	3102600	5123500	0	1635800	0		1.73836
XP_037870345.1	KWMTBOMO07501	carbohydrate metabolism	PREDICTED:_chitooligosaccharidolytic_beta-N-acetylglucosaminidase_isoform_X1_[Bombyx_mori]	1459500000	1720500000	1267900000	124630000	358540000	83615000	0.00117258	2.97225
XP_004922650.1	KWMTBOMO08343	carbohydrate metabolism	PREDICTED:_alpha-N-acetylglucosaminidase_isoform_X1_[Bombyx_mori]	4992400	4498300	2619500	633410	340810	650740	0.00871687	2.89775
XP_028032731.1	KWMTBOMO04299	carbohydrate metabolism	beta-N-acetylglucosaminidase_2_precursor_[Bombyx_mori]	135750000	174130000	136020000	19684000	44819000	9791200	0.0016728	2.5854
NP_001037096.1	KWMTBOMO04300	carbohydrate metabolism	beta-N-acetylglucosaminidase_3_precursor_[Bombyx_mori]	10362000	9891000	7997200	0	5546200	0		0.763727
NP_001119721.1	KWMTBOMO10007	carbohydrate metabolism	beta-fructofuranosidase_precursor_[Bombyx_mori]	200660000	355980000	193010000	16270000	86668000	31104000	0.0230841	2.48353
XP_012552702.2	KWMTBOMO08248	carbohydrate metabolism	PREDICTED:_LOW_QUALITY_PROTEIN:_alpha-N-acetylgalactosaminidase-like_[Bombyx_mori]	4174800	13691000	0	0	3820500	0		1.22537
XP_028028072.1	KWMTBOMO15558	carbohydrate metabolism	PREDICTED:_myrosinase_1-like_[Bombyx_mori]	1299800000	1686600000	1126000000	339200000	152550000	295230000	0.00318007	2.38558
NP_001037458.1	KWMTBOMO10093	carbohydrate metabolism	trehalase_precursor_[Bombyx_mori]	203860000	268180000	231350000	39142000	69900000	41234000	0.000946885	2.22671
XP_021205606.2	KWMTBOMO02257	carbohydrate metabolism	alpha_amylase_precursor_[Bombyx_mori]	121550000	146120000	130990000	18961000	66107000	16718000	0.00494073	1.96962
XP_004925789.1	KWMTBOMO04170	carbohydrate metabolism	PREDICTED:_UTP--glucose-1-phosphate_uridylyltransferase_isoform_X2_[Bombyx_mori]	1344200	1864900	418430	0	0	645990		0.904441
XP_004930880.1	KWMTBOMO02256	carbohydrate metabolism	PREDICTED:_maltase_A1-like_[Amyelois_transitella]	923550000	1334700000	1052800000	167860000	465520000	165410000	0.00595472	2.0514
XP_037866844.1	KWMTBOMO02649	carbohydrate metabolism	PREDICTED:_myosin-2_heavy_chain_[Bombyx_mori]	1100200	2124300	321810	0	0	163030		2.85815
XP_037871469.1	KWMTBOMO08356	carbohydrate metabolism	PREDICTED:_aldose_1-epimerase_[Papilio_polytes]	401290	5799100	4340800	0	1350700	0		1.3793
XP_028029106.1	KWMTBOMO06502	carbohydrate metabolism	peritrophin_type-A_domain_protein_4_[Mamestra_configurata]	8750400	35809000	14475000	11789000	13008000	3720300	0.308847	1.04972
XP_037868215.1	KWMTBOMO04625	carbohydrate metabolism	PREDICTED:_beta-glucuronidase_[Bombyx_mori]	11074000	14748000	8235000	9396400	17184000	1425300	0.703077	0.282231
NP_001078833.1	KWMTBOMO06535	carbohydrate metabolism	PREDICTED:_beta-N-acetylglucosaminidase_1_isoform_X1_[Bombyx_mori]	9369300	21379000	5326000	3466600	16424000	6251000	0.62296	0.464624
XP_004925073.3	KWMTBOMO12774	carbohydrate metabolism	PREDICTED:_uncharacterized_family_31_glucosidase_KIAA1161_[Bombyx_mori]	759290000	902140000	738310000	545580000	1008000000	488970000	0.527467	0.232507
NP_001268822.1	KWMTBOMO14447	carbohydrate metabolism	PREDICTED:_neutral_alpha-glucosidase_AB-like_isoform_X2_[Bombyx_mori]	6175000	7765700	5484700	5091800	4714400	6272900	0.246538	0.272758
XP_004923234.1	KWMTBOMO05834	carbohydrate metabolism	alpha-L-fucoside_fucohydrolase_[Spodoptera_litura]	81754000	126030000	74553000	57683000	153790000	63131000	0.944948	0.0400656
XP_012551572.3	KWMTBOMO06880	carbohydrate metabolism	PREDICTED:_lysosomal_alpha-glucosidase-like_isoform_X1_[Bombyx_mori]	4057600	2949100	3262600	1635800	6809300	3341200	0.761693	-0.198773
XP_021203645.2	KWMTBOMO15791	carbohydrate metabolism	beta-glucosidase_precursor_[Danaus_plexippus]	21485000	24858000	13942000	26001000	20225000	16625000	0.84953	-0.0601366
XP_028036782.1	KWMTBOMO12236	carbohydrate metabolism	PREDICTED:_myrosinase_1-like_[Bombyx_mori]	37179000	88716000	30923000	56998000	38748000	72263000	0.86585	-0.0994474
XP_037870093.1	KWMTBOMO06106	carbohydrate metabolism	PREDICTED:_lysosomal_alpha-mannosidase-like,_partial_[Bombyx_mori]	37463000	60701000	40897000	42404000	114840000	45839000	0.435982	-0.546352
XP_028043682.1	KWMTBOMO11646	carbohydrate metabolism	alpha-N-acetylgalactosaminidase_precursor_[Bombyx_mori]	14757000	12996000	7097700	7703600	41535000	10618000	0.493331	-0.780323
XP_028031849.1	KWMTBOMO15629	carbohydrate metabolism	N-phosphoacetylglucosamine_mutase_[Cnaphalocrocis_medinalis]	0	3247000	0	3989500	0	4317000		-0.355133
XP_004930218.1	KWMTBOMO02696	carbohydrate metabolism	PREDICTED:_uncharacterized_protein_LOC106100834_[Papilio_polytes]	14159000	5480100	2464400	14177000	31098000	3827000	0.35873	-1.15151
XP_028040809.1	KWMTBOMO02819	carbohydrate metabolism	glucosidase_precursor_[Bombyx_mori]	2639300000	4199700000	2721000000	555580000	2541500000	557300000	0.0775446	1.38738
XP_004924569.1	KWMTBOMO15108	carbohydrate metabolism	PREDICTED:_beta-mannosidase-like_isoform_X1_[Amyelois_transitella]	5700200	3680300	5354400	2564400	2825800	1275800	0.0267826	1.14434
NP_001159614.1	KWMTBOMO13182	carbohydrate metabolism	beta-1,3-glucan_recognition_protein_4_precursor_[Bombyx_mori]	5984000	2445500	4233000	11792000	5965100	10119000	0.0326149	-1.13847
XP_028035228.1	KWMTBOMO09689	carbohydrate metabolism	N-acetylglucosamine-6-sulfatase_[Papilio_xuthus]	3793200	3031200	2802900	8593500	5093900	9648200	0.0315556	-1.27733
NP_001040233.1	KWMTBOMO11351	ATP metabolism	ATP_synthase_[Bombyx_mori]	24244000	26816000	11119000	561110	488070	0	0.0486103	5.30413
XP_004924934.1	KWMTBOMO16197	ATP metabolism	H+_transporting_ATP_synthase_gamma_subunit_[Bombyx_mori]	23682000	6311600	1350400	0	3286200	0		1.66873
NP_001093091.1	KWMTBOMO07247	ATP metabolism	H+_transporting_ATP_synthase_delta_subunit_[Bombyx_mori]	2584500	0	1834800	3212600	0	0		-0.539923
P_KWMTBOMO15758	KWMTBOMO15758	ATP metabolism	vacuolar_ATP_synthase_subunit_B_[Bombyx_mori]	364010000	334660000	209910000	22713000	23982000	3064000	0.00388597	4.19058
XP_037868917.1	KWMTBOMO05069	ATP metabolism	H+_transporting_ATP_synthase_beta_subunit_isoform_2_[Bombyx_mori]	65666000	31022000	20431000	4516400	4110600	0	0.143568	3.17801
XP_028039670.1	KWMTBOMO11096	ATP metabolism	vacuolar_ATP_synthase_catalytic_subunit_A_[Bombyx_mori]	604950000	338020000	299000000	16704000	55616000	23174000	0.016901	3.70108
XP_004927122.1	KWMTBOMO04710	amino acid metabolism	Ubiquitin_carboxyl-terminal_hydrolase_5_[Papilio_xuthus]	5473800	1005900	5277300	0	0	0		P2
XP_004932329.1	KWMTBOMO02630	amino acid metabolism	PREDICTED:_ubiquitin_carboxyl-terminal_hydrolase_[Bombyx_mori]	14751000	13820000	11961000	0	0	0		P2
XP_028034281.1	KWMTBOMO07417	amino acid metabolism	Aminoacylase-1_[Papilio_xuthus]	1992500	5640100	0	0	0	0		P2
XP_028030783.1	KWMTBOMO14788	amino acid metabolism	hemolymph_protein_14_[Bombyx_mori]	2786700	15679000	11526000	0	0	0		P2
XP_021205977.1	KWMTBOMO11613	amino acid metabolism	leukotriene_A-4_hydrolase_[Bombyx_mori]	1035700	0	1033400	0	0	0		P2
XP_028041507.1	KWMTBOMO01312	amino acid metabolism	26S_proteasome_non-ATPase_regulatory_subunit_14_[Bombyx_mori]	926220	4923800	0	0	0	0		P2
XP_028030691.1	KWMTBOMO16383	amino acid metabolism	PREDICTED:_transmembrane_protease_serine_11A-like_[Bombyx_mori]	73289000	73031000	63212000	0	0	0		P2
P_KWMTBOMO11934	KWMTBOMO11934	amino acid metabolism	PREDICTED:_hemolymph_protein_isoform_X1_[Bombyx_mori]	20986000	28338000	15205000	0	0	0		P2
XP_012544831.3	KWMTBOMO15333	amino acid metabolism	PREDICTED:_LOW_QUALITY_PROTEIN:_uncharacterized_protein_LOC101741510_[Bombyx_mori]	2143200	2914800	1059200	0	0	0		P2
XP_037869965.1	KWMTBOMO06354	amino acid metabolism	PREDICTED:_alanine_aminotransferase_1_[Plutella_xylostella]	4218300	3632600	0	0	0	0		P2
XP_028038367.1	KWMTBOMO02702	amino acid metabolism	PREDICTED:_LOW_QUALITY_PROTEIN:_transmembrane_protease_serine_9_[Bombyx_mori]	187210000	252450000	154950000	1360400	0	633690	0.0129303	7.63511
XP_028030525.1	KWMTBOMO11486	amino acid metabolism	proteasome_subunit_alpha_type-4_[Papilio_xuthus]	31436000	14306000	16323000	1370800	0	0		3.91573
XP_028039484.1	KWMTBOMO09274	amino acid metabolism	PREDICTED:_aspartate_aminotransferase,_cytoplasmic_isoform_X1_[Amyelois_transitella]	37019000	20274000	28345000	0	0	1348500		4.40386
P_KWMTBOMO00332	KWMTBOMO00332	amino acid metabolism	PREDICTED:_neutral_endopeptidase_24.11_isoform_X1_[Bombyx_mori]	6181800	24547000	10405000	1138000	22107000	0	0.856449	0.238441
NP_001040536.1	KWMTBOMO02148	amino acid metabolism	proteasome_subunit_beta_7_[Bombyx_mori]	4300700	5319600	1586400	1469300	0	2340400	0.302614	0.97165
NP_001116812.1	KWMTBOMO11859	amino acid metabolism	tubulointerstitial_nephritis_antigen_precursor_[Bombyx_mori]	77436000	65732000	65095000	6304100	2769200	0	0.00120268	3.93567
NP_001040459.1	KWMTBOMO06929	amino acid metabolism	proteasome_subunit_alpha_type_6-A_[Bombyx_mori]	7303800	2025000	3310000	4473500	0	3928300	0.99571	0.00412664
XP_037877641.1	KWMTBOMO01843	amino acid metabolism	PREDICTED:_uncharacterized_protein_LOC106127448_[Papilio_xuthus]	7990200	20776000	4238200	1885500	8371800	5010500	0.330699	1.11217
XP_012551201.1	KWMTBOMO10416	amino acid metabolism	PREDICTED:_serine_hydroxymethyltransferase_isoform_X1_[Bombyx_mori]	1842200	2599400	1266800	0	2324600	0		-0.288859
XP_004929234.1	KWMTBOMO01844	amino acid metabolism	dipeptidyl-peptidase_[Danaus_plexippus]	13644000	14094000	15864000	7789800	14536000	4816500	0.136835	0.683851
XP_028033085.1	KWMTBOMO05338	amino acid metabolism	PREDICTED:_ecdysteroid-inducible_angiotensin-converting_enzyme-related_gene_product_isoform_X4_[Bombyx_mori]	66179000	104990000	57364000	94480000	61952000	90907000	0.743723	-0.114087
XP_004926522.1	KWMTBOMO13283	amino acid metabolism	PREDICTED:_dipeptidyl_peptidase_3_isoform_X1_[Papilio_machaon]	5779400	2748400	5495900	6811700	5301800	5566600	0.319368	-0.334259
XP_004926166.1	KWMTBOMO12222	amino acid metabolism	PREDICTED:_isoleucine--tRNA_ligase,_mitochondrial_isoform_X1_[Papilio_xuthus]	12872000	10809000	14428000	361110	1041300	0	0.00317702	4.17919
P_KWMTBOMO10997	KWMTBOMO10997	amino acid metabolism	PREDICTED:_xaa-Pro_dipeptidase_isoform_X2_[Bombyx_mori]	31731000	16617000	9287100	0	2607200	0		2.88141
XP_004924801.2	KWMTBOMO12867	amino acid metabolism	PREDICTED:_spermine_synthase_[Amyelois_transitella]	5374700	6202800	2365300	773650	197770	0	0.0714986	3.25832
NP_001040269.1	KWMTBOMO05178	amino acid metabolism	phosphoserine_aminotransferase_1_[Bombyx_mori]	86536000	103270000	79043000	7951800	3967200	7634700	0.000335073	3.78128
XP_023950045.1	KWMTBOMO03092	amino acid metabolism	PREDICTED:_arginine_kinase_isoform_X2_[Bombyx_mori]	255760000	357590000	165450000	8448900	55004000	42925000	0.017294	2.87205
XP_037867277.1	KWMTBOMO02525	amino acid metabolism	PREDICTED:_prolyl_endopeptidase_isoform_X1_[Papilio_xuthus]	261200000	405010000	219460000	34167000	64667000	22605000	0.0114761	2.86654
XP_028033084.1	KWMTBOMO05339	amino acid metabolism	male_reproductive_organ_angiotensin-converting_enzyme-related_protein_2_precursor_[Bombyx_mori]	83972000	158390000	78413000	10461000	34662000	11205000	0.0308675	2.50964
P_KWMTBOMO11906	KWMTBOMO11906	amino acid metabolism	PREDICTED:_low_molecular_30_kDa_lipoprotein_PBMHPC-19_isoform_X1_[Bombyx_mori]	914560000	1057300000	686000000	250460000	145710000	84485000	0.00360053	2.46719
XP_012550539.1	KWMTBOMO11908	amino acid metabolism	PREDICTED:_low_molecular_mass_30_kDa_lipoprotein_21G1_isoform_X1_[Bombyx_mori]	486300000	799270000	705410000	182840000	45675000	168080000	0.00656331	2.32774
NP_001040337.1	KWMTBOMO02223	amino acid metabolism	aspartate_aminotransferase_[Bombyx_mori]	4570800	0	3586500	0	1673100	0		1.28557
XP_004928508.1	KWMTBOMO08956	amino acid metabolism	PREDICTED:_cytosolic_non-specific_dipeptidase_[Papilio_machaon]	104190000	93724000	67817000	37858000	38760000	16929000	0.0114073	1.5062
XP_028033074.1	KWMTBOMO00333	amino acid metabolism	PREDICTED:_neutral_endopeptidase_24.11_isoform_X2_[Bombyx_mori]	68567000	113430000	105050000	33347000	35511000	35301000	0.0115011	1.4625
XP_037870866.1	KWMTBOMO07701	amino acid metabolism	PREDICTED:_venom_dipeptidyl_peptidase_4-like_[Bombyx_mori]	32767000	27028000	27841000	20986000	22428000	18237000	0.0163406	0.507399
P_KWMTBOMO02232	KWMTBOMO02232	amino acid metabolism	PREDICTED:_uncharacterized_protein_LOC106143604_[Amyelois_transitella]	2334100	0	1630600	8330800	5631200	8334600	0.0196213	-1.90658
“p2”The unique proteins that only identified in day 2 after pupation.
“p7”The unique proteins that only identified in day 7 after pupation.

## Sheet: Table-S4
Table S4. Proteases identified in midgut contents
Protein ID	Silkbase ID	Classification	Protein name	iBAQ p2-1	iBAQ p2-2	iBAQ p2-3	iBAQ p7-1	iBAQ p7-2	iBAQ p7-3	p-value	log2(iBAQ p2/iBAQ p7)
XP_021205514.2	KWMTBOMO16414	serine proteinase	vitellin-degrading_protease_precursor_[Bombyx_mori]	0	0	0	543600000	96636000	503110000		P7
XP_037871589.1	KWMTBOMO08714	serine proteinase	PREDICTED:_chymotrypsin-2-like_[Amyelois_transitella]	0	0	0	246420000	936160000	116150000		P7
NP_001037053.1	KWMTBOMO14542	serine proteinase	clip_domain_serine_protease_11_precursor_[Bombyx_mori]	311250000	559370000	147370000	14744000	8359500	22628000	0.0538414	4.47639
XP_028037175.1	KWMTBOMO10720	serine proteinase	PREDICTED:_chymotrypsin-2-like_[Bombyx_mori]	14460000	13611000	3881600	0	2747100	4758200	0.218459	1.50499
NP_001040462.1	KWMTBOMO14619	serine proteinase	PREDICTED:_serine_proteinase-like_protein_isoform_X1_[Bombyx_mori]	314290000	411580000	246450000	2672600	2075900	2766100	0.00256624	7.01559
BAA33570.1	KWMTBOMO02953	serine proteinase	PREDICTED:_LOW_QUALITY_PROTEIN:_trypsin,_alkaline_A-like_[Bombyx_mori]	0	0	0	0	1873900	1918100		P7
KAG1851388.1	KWMTBOMO14032	serine proteinase	hypothetical_protein_KGM_02677_[Danaus_plexippus]	237420000	344920000	199610000	2457200	8465200	395740	0.00414778	6.11037
XP_028028728.1	KWMTBOMO00821	serine proteinase	PREDICTED:_serine_proteinase_stubble_[Bombyx_mori]	2260800	1174300	0	0	0	0		P2
XP_021207164.1	KWMTBOMO06700	serine proteinase	PREDICTED:_uncharacterized_protein_LOC106134916_[Amyelois_transitella]	963630	1854200	996690	0	0	0		P2
Q9XXV0.2	KWMTBOMO16370	serine proteinase	prophenoloxidase_activating_enzyme_precursor_[Bombyx_mori]	506100000	675430000	516300000	0	1803200	0		8.29395
P_KWMTBOMO14545	KWMTBOMO14545	serine proteinase	clip_domain_serine_protease_11_precursor_[Bombyx_mori]	110610000	372290000	126680000	0	0	0		P2
XP_004928951.1	KWMTBOMO09516	serine proteinase	hemolymph_proteinase_19_[Manduca_sexta]	63730000	147990000	68399000	0	0	0		P2
XP_012553157.1	KWMTBOMO16366	serine proteinase	PREDICTED:_serine_protease_easter-like_[Bombyx_mori]	95800000	73286000	76194000	0	0	0		P2
XP_028035770.1	KWMTBOMO14544	serine proteinase	PREDICTED:_LOW_QUALITY_PROTEIN:_ovochymase-2-like_[Bombyx_mori]	39366000	77196000	87312000	0	0	0		P2
XP_021206506.2	KWMTBOMO03334	serine proteinase	PREDICTED:_serine_protease-like_protein_isoform_X1_[Bombyx_mori]	66103000	70316000	66128000	1029500	0	0		6.03521
XP_028036611.1	KWMTBOMO15225	serine proteinase	hemolymph_proteinase_5_[Danaus_plexippus]	62286000	73171000	49673000	0	0	0		P2
NP_001093269.1	KWMTBOMO03303	serine proteinase	scolexin_precursor_[Bombyx_mori]	46857000	68119000	54597000	0	0	0		P2
XP_028026697.1	KWMTBOMO12405	serine proteinase	serine_protease_7_precursor_[Bombyx_mori]	54113000	57669000	42496000	0	0	0		P2
XP_037876114.1	KWMTBOMO15224	serine proteinase	BzArgOEtase_precursor_[Bombyx_mori]	33866000	51010000	34672000	0	0	0		P2
P_KWMTBOMO12407	KWMTBOMO12407	serine proteinase	PREDICTED:_uncharacterized_protein_LOC101742340_isoform_X2_[Bombyx_mori]	36743000	40434000	30626000	0	0	0		P2
XP_004925630.1	KWMTBOMO12408	serine proteinase	PREDICTED:_serine_protease_snake-like_[Bombyx_mori]	25375000	50621000	17116000	0	0	0		P2
XP_004922188.1	KWMTBOMO06136	serine proteinase	PREDICTED:_venom_protease-like_[Amyelois_transitella]	21537000	27229000	23949000	0	0	0		P2
BAG70409.1	KWMTBOMO03996	serine proteinase	hemocyte_protease-1_[Bombyx_mori]	14922000	12878000	10970000	0	0	0		P2
XP_037297018.1	KWMTBOMO05167	serine proteinase	PREDICTED:_trypsin_delta/gamma-like_[Bombyx_mori]	14058000	4983700	11339000	0	6488100	0		0.642325
XP_004930029.2	KWMTBOMO02956	serine proteinase	alkaliphilic_serine_protease_[Bombyx_mori]	5207500	5180000	0	0	4295600	0		0.273917
XP_037869863.1	KWMTBOMO06279	serine proteinase	PREDICTED:_uncharacterized_protein_LOC105841272_[Bombyx_mori]	6784600	2786000	3856400	0	0	0		P2
NP_001128675.1	KWMTBOMO03608	serine proteinase	37-kDa_protease_precursor_[Bombyx_mori]	44067000	39352000	33876000	20239000	5874500	22582000	0.0188768	1.26828
CAB3237198.1	KWMTBOMO08930	serine proteinase	S-formylglutathione_hydrolase_[Papilio_machaon]	9532500	11071000	11974000	5131100	1880200	1619600	0.00393909	1.91629
XP_028030898.1	KWMTBOMO09416	serine proteinase	Carboxypeptidase_[Operophtera_brumata]	17878000	20367000	12803000	0	5342100	1175200	0.0244445	2.38455
XP_004930258.2	KWMTBOMO02978	serine proteinase	putative_serine_protease_K12H4.7_[Operophtera_brumata]	0	0	0	1903700	1603900	0		P7
NP_001243984.1	KWMTBOMO14671	serine proteinase	serine_protease_HP21_precursor_[Bombyx_mori]	66640000	104070000	54163000	0	0	0		P2
XP_037870258.1	KWMTBOMO06954	serine proteinase	PREDICTED:_venom_protease-like_isoform_X2_[Bombyx_mori]	44340000	104550000	40828000	0	0	0		P2
XP_004928957.1	KWMTBOMO09506	serine proteinase	PREDICTED:_serine_proteinase_stubble-like_[Amyelois_transitella]	60491000	78259000	28337000	0	0	0		P2
XP_004928956.2	KWMTBOMO09504	serine proteinase	PREDICTED:_serine_protease_gd-like_[Bombyx_mori]	55843000	39506000	30997000	0	0	0		P2
XP_004926267.1	KWMTBOMO02396	serine proteinase	putative_Lysosomal_Pro-X_carboxypeptidase_[Danaus_plexippus]	19165000	14753000	28325000	0	5915300	0		1.81043
XP_004929001.1	KWMTBOMO09417	serine proteinase	PREDICTED:_venom_serine_carboxypeptidase-like_[Amyelois_transitella]	16076000	12482000	28372000	0	0	0		P2
XP_037870255.1	KWMTBOMO06942	serine proteinase	PREDICTED:_venom_protease-like_isoform_X2_[Bombyx_mori]	11306000	10663000	7413500	0	0	0		P2
XP_037872202.1	KWMTBOMO09508	serine proteinase	PREDICTED:_serine_protease_gd-like_[Bombyx_mori]	7371000	538300	5643400	0	0	0		P2
XP_037870257.1	KWMTBOMO06947	serine proteinase	PREDICTED:_venom_protease-like_isoform_X2_[Bombyx_mori]	2204600	3219300	3047200	0	0	0		P2
XP_037867417.1	KWMTBOMO00278	serine proteinase	Putative_serine_protease_K12H4.7_[Papilio_xuthus]	2920600	0	2323400	0	0	0		P2
XP_012551201.1	KWMTBOMO10416	serine proteinase	PREDICTED:_serine_hydroxymethyltransferase_isoform_X1_[Bombyx_mori]	1842200	2599400	1266800	0	2324600	0		-0.288859
XP_028038802.1	KWMTBOMO12335	cysteine protease	putative_peptidase_[Bombyx_mori]	1001800000	1244200000	760790000	1808800	5546800	983990	0.00201187	8.49403
NP_001037464.2	KWMTBOMO13997	cysteine protease	fibroinase_precursor_[Bombyx_mori]	9879000	0	2647300	0	0	0		P2
ACL83459.1	KWMTBOMO16456	carboxypeptidase	integument_esterase_1_precursor_[Bombyx_mori]	474750000	563640000	422550000	35490000	143750000	74236000	0.00149574	2.52698
XP_028042226.1	KWMTBOMO08294	carboxypeptidase	integument_esterase_2_precursor_[Bombyx_mori]	688780000	992960000	722580000	63807000	94844000	48854000	0.00166276	3.53441
XP_021206384.1	KWMTBOMO05490	carboxypeptidase	carboxypeptidase_[Bombyx_mori]	36110000	35810000	39963000	58469000	345200000	39531000	0.326664	-1.98586
XP_028038742.1	KWMTBOMO14301	carboxypeptidase	alpha-esterase_49_precursor_[Bombyx_mori]	127220000	160360000	134340000	73222000	96076000	36595000	0.02289	1.03507
XP_028026406.1	KWMTBOMO08184	carboxypeptidase	carboxypeptidase_B-like_precursor_[Bombyx_mori]	39556000	54418000	48050000	36451000	25267000	32787000	0.0431212	0.587672
XP_004924612.2	KWMTBOMO09140	carboxypeptidase	antennal_esterase_CXE4_[Spodoptera_littoralis]	20678000	45549000	24132000	30603000	23065000	25308000	0.663612	0.194254
XP_028031595.1	KWMTBOMO07611	carboxypeptidase	alpha-esterase_19_isoform_1_precursor_[Bombyx_mori]	6822700	6611500	8142100	8018600	16796000	13987000	0.0945738	-0.846669
XP_028030642.1	KWMTBOMO14918	carboxypeptidase	carboxyl/cholinesterase_6_precursor_[Bombyx_mori]	42197000	70093000	37481000	11693000	46525000	12577000	0.161081	1.08104
XP_028028528.1	KWMTBOMO07711	carboxypeptidase	carboxyl/choline_esterase_CCE006d_[Helicoverpa_armigera]	84612000	114880000	61799000	10733000	26660000	10770000	0.0119817	2.43966
NP_001036933.1	KWMTBOMO01398	carboxypeptidase	molting_fluid_carboxypeptidase_A_precursor_[Bombyx_mori]	643280000	922690000	636830000	18172000	366570000	6302300	0.0161847	2.49393
NP_001177297.1	KWMTBOMO12183	carboxypeptidase	antennal_esterase_precursor_[Bombyx_mori]	94990000	146750000	151150000	0	29685000	6226300	0.0199532	2.86665
WP_223820195.1	KWMTBOMO05959	carboxypeptidase	reverse_transcriptase_[Bombyx_mori]	9763900	10917000	7071200	6378700	705880	4800000	0.0603954	1.22351
NP_001037027.1	KWMTBOMO14919	carboxypeptidase	juvenile_hormone_esterase_1_precursor_[Bombyx_mori]	7279000	5465000	8484400	0	884970	4437600	0.0851531	1.41084
XP_021203502.2	KWMTBOMO12840	carboxypeptidase	PREDICTED:_esterase_FE4-like_[Bombyx_mori]	11736000	7634500	11158000	5025300	565020	4333100	0.0219951	1.62125
P_KWMTBOMO05957	KWMTBOMO05957	carboxypeptidase	PREDICTED:_esterase_FE4-like_[Bombyx_mori]	352740000	412700000	376890000	10990000	48009000	3472900	8.46548e-05	4.19263
XP_004927965.1	KWMTBOMO07699	carboxypeptidase	PREDICTED:_carboxypeptidase_Q-like_isoform_X1_[Papilio_polytes]	0	0	0	1362300	0	1721300		P7
NP_001266383.1	KWMTBOMO11311	carboxypeptidase	Carboxylesterase_ae27_[Operophtera_brumata]	2369500	6973400	1857400	0	9195800	1613400	0.667438	-0.533685
XP_004930124.1	KWMTBOMO02828	carboxypeptidase	carboxyl/choline_esterase_CCE006a_[Helicoverpa_armigera]	404320000	629920000	317290000	2522300	28250000	1154000	0.00930276	5.4037
XP_004927161.1	KWMTBOMO13326	carboxypeptidase	PREDICTED:_esterase_FE4-like_isoform_X2_[Bombyx_mori]	173870000	340390000	224890000	30680000	18525000	1120300	0.010089	3.87651
XP_004922266.2	KWMTBOMO06254	carboxypeptidase	PREDICTED:_carboxylesterase_5A-like_[Bombyx_mori]	2910400	4903000	5930200	1147100	549020	858460	0.0144972	2.4276
XP_028035524.1	KWMTBOMO05945	carboxypeptidase	PREDICTED:_esterase_FE4-like_[Bombyx_mori]	83801000	132810000	113690000	0	12249000	0		3.16808
CAB3221489.1	KWMTBOMO13084	carboxypeptidase	PREDICTED:_carboxypeptidase_E-like_[Bombyx_mori]	34929000	37690000	31467000	0	0	0		P2
P_KWMTBOMO13085	KWMTBOMO13085	carboxypeptidase	PREDICTED:_carboxypeptidase_E-like_[Bombyx_mori]	33957000	31801000	13938000	0	0	0		P2
XP_028026249.1	KWMTBOMO03298	carboxypeptidase	carboxylesterase_clade_H,_member_1_precursor_[Bombyx_mori]	19590000	17940000	16920000	0	0	0		P2
XP_028039390.1	KWMTBOMO04597	carboxypeptidase	PREDICTED:_carboxypeptidase_D-like_isoform_X4_[Bombyx_mori]	16569000	11973000	11325000	0	0	0		P2
XP_028030610.1	KWMTBOMO14917	carboxypeptidase	PREDICTED:_juvenile_hormone_esterase-like_isoform_X2_[Bombyx_mori]	3591700	3650900	2239600	0	5986900	0		-0.92155
NP_001153673.1	KWMTBOMO11439	carboxypeptidase	carboxypeptidase_B-like_precursor_[Bombyx_mori]	731050	7618900	605470	0	0	0		P2
P_KWMTBOMO05966	KWMTBOMO05966	carboxypeptidase	PREDICTED:_esterase_FE4-like_[Bombyx_mori]	2709200	0	849720	823630	1359600	0	0.550878	0.704975
XP_028039743.1	KWMTBOMO12264	aminopeptidase	PREDICTED:_probable_aminopeptidase_NPEPL1_[Bombyx_mori]	10141000	18311000	11383000	24235000	19063000	969910	0.85336	-0.152225
XP_004922257.1	KWMTBOMO06239	aminopeptidase	PREDICTED:_putative_aminopeptidase_W07G4.4_[Papilio_polytes]	23958000	14312000	13308000	6369500	11860000	4998300	0.0769597	1.1509
P_KWMTBOMO04889	KWMTBOMO04889	aminopeptidase	aminopeptidase_N_precursor_[Bombyx_mori]	17436000	19845000	7947800	63366000	25614000	65695000	0.0269116	-1.77393
NP_001037013.1	KWMTBOMO04887	aminopeptidase	aminopeptidase_N_precursor_[Bombyx_mori]	15390000	32915000	21613000	16437000	9787700	18038000	0.209059	0.659572
P_KWMTBOMO04898	KWMTBOMO04898	aminopeptidase	membrane_alanyl_aminopeptidase-like_[Bombyx_mori]	2573800	0	1962900	3715200	10393000	13248000	0.00311335	-2.00719
XP_004925570.1	KWMTBOMO07356	aminopeptidase	glutamyl_aminopeptidase-like_[Bombyx_mori]	14149000	9845400	12901000	7129300	5824500	7341600	0.0153717	0.862288
NP_001296554.1	KWMTBOMO15492	aminopeptidase	aminopeptidase_N_precursor_[Bombyx_mori]	263970000	370580000	225860000	10530000	7581200	7069800	0.00301452	5.09462
NP_001104835.1	KWMTBOMO04886	aminopeptidase	aminopeptidase_N-6_[Bombyx_mori]	7758200	4274300	9214700	5918800	6406500	5849600	0.525997	0.225325
P_KWMTBOMO04895	KWMTBOMO04895	aminopeptidase	membrane_alanyl_aminopeptidase-like_[Bombyx_mori]	3064000	0	1096000	7088600	8580300	5846500	0.02707	-1.78575
XP_028036193.1	KWMTBOMO04899	aminopeptidase	membrane_alanyl_aminopeptidase-like_[Bombyx_mori]	3220200	482470	2130800	11012000	0	2118500	0.275117	-1.75546
XP_037868955.1	KWMTBOMO04892	aminopeptidase	PREDICTED:_membrane_alanyl_aminopeptidase-like_[Bombyx_mori]	1322600	1736500	0	1597300	0	1500100	0.93643	-0.0179504
XP_028036144.1	KWMTBOMO04900	aminopeptidase	aminopeptidase_N-7_[Bombyx_mori]	1114200	0	2455100	1431600	0	1025700	0.510568	0.538567
XP_012552709.1	KWMTBOMO04890	aminopeptidase	PREDICTED:_aminopeptidase_N_isoform_X1_[Bombyx_mori]	12665000	8088200	11029000	8491800	3781200	889270	0.0745499	1.27181
P_KWMTBOMO04888	KWMTBOMO04888	aminopeptidase	aminopeptidase_N_precursor_[Bombyx_mori]	41541000	45502000	33326000	0	48335000	0		-0.268639
NP_001268818.1	KWMTBOMO06595	aminopeptidase	puromycin-sensitive_aminopeptidase-like_[Bombyx_mori]	5351600	4679700	1916700	0	0	0		P2
XP_028036152.1	KWMTBOMO04893	aminopeptidase	membrane_alanyl_aminopeptidase-like_precursor_[Bombyx_mori]	5284400	548940	1138800	1717400	23982000	0	0.304491	-2.46702
XP_012547706.1	KWMTBOMO08941	metalloproteinase	matrix_metalloproteinase_1_isoform_1_[Bombyx_mori]	14303000	21333000	16591000	0	0	0		P2
XP_004931156.1	KWMTBOMO05258	metalloproteinase	PREDICTED:_proliferation-associated_protein_2G4_[Amyelois_transitella]	3496400	2755800	1770400	0	0	0		P2
XP_028034281.1	KWMTBOMO07417	Peptidase	Aminoacylase-1_[Papilio_xuthus]	Aminoacylase-1_[Papilio_xuthus]	1992500	5640100	0	0	0		P2
NP_001106225.1	KWMTBOMO06660	Peptidase	ubiquinol-cytochrome_c_reductase_core_protein_II_[Bombyx_mori]	ubiquinol-cytochrome_c_reductase_core_protein_II_[Bombyx_mori]	0	0	0	2575300	4843800		P7
NP_001037351.1	KWMTBOMO14000	cathepsin	cathepsin_D_precursor_[Bombyx_mori]	716610000	439670000	438880000	13172000	52200000	0	0.0254136	4.02392
NP_001036850.1	KWMTBOMO10376	cathepsin	cathepsin_B_precursor_[Bombyx_mori]	23180000	8105500	7470500	3428900	7837800	3584900	0.209467	1.3838
“p2”The unique proteins that only identified in day 2 after pupation.
“p7”The unique proteins that only identified in day 7 after pupation.

## Sheet: Table-S5
Table S5. Inhibitors identified in midgut contents
Protein ID	Silkbase ID	Classification	Protein name	iBAQ p2-1	iBAQ p2-2	iBAQ p2-3	iBAQ p7-1	iBAQ p7-2	iBAQ p7-3	p-value	log2(iBAQ p2/iBAQ p7)
XP_004932704.2	KWMTBOMO13891	Inhibitor	serpin-27_[Bombyx_mori]	5450200	2022500	457680	0	0	0		P2
P_KWMTBOMO16399	KWMTBOMO16399	Inhibitor	serpin_5_[Bombyx_mandarina]	93070000	118180000	66864000	6291200	2313300	3964500	0.00398683	4.46773
XP_028039640.1	KWMTBOMO16403	Inhibitor	serine_protease_inhibitor_4_precursor_[Bombyx_mori]	30103000	108460000	24382000	9992500	42325000	58056000	0.597414	0.561991
XP_037867815.1	KWMTBOMO03900	Inhibitor	serine_protease_inhibitor_11_precursor_[Bombyx_mori]	44627000	38392000	15217000	2212900	12630000	0	0.129227	2.14152
XP_028041479.1	KWMTBOMO03901	Inhibitor	serine_protease_inhibitor_10_precursor_[Bombyx_mori]	49875000	56171000	58096000	0	2179700	0		4.64971
XP_004927762.1	KWMTBOMO08056	Inhibitor	putative_rab_gdp-dissociation_inhibitor_[Danaus_plexippus]	13380000	9691100	5883600	3018500	7793800	0	0.29005	0.836162
NP_001040294.1	KWMTBOMO13852	Inhibitor	protease_inhibitor_1_precursor_[Bombyx_mori]	321470000	584050000	493570000	0	0	0		P2
XP_012547703.1	KWMTBOMO08957	Inhibitor	PREDICTED:_serine_protease_inhibitor_6_isoform_X1_[Bombyx_mori]	14816000	9641300	8030400	8726200	28718000	10710000	0.478068	-0.567768
XP_037867815.1	KWMTBOMO03899	Inhibitor	PREDICTED:_serine_protease_inhibitor_3_isoform_X1_[Bombyx_mori]	270300000	192000000	213450000	0	0	0		P2
NP_001129363.1	KWMTBOMO08926	Inhibitor	PREDICTED:_serine_protease_inhibitor_2_isoform_X1_[Bombyx_mori]	186780000	173470000	138030000	40219000	38430000	35333000	0.000934823	2.12815
XP_004930028.1	KWMTBOMO02992	Inhibitor	PREDICTED:_proteasome_inhibitor_PI31_subunit_[Plutella_xylostella]	0	0	0	15311000	8360400	20827000		P7
QTY40862.1	KWMTBOMO01483	Inhibitor	PREDICTED:_pancreatic_secretory_trypsin_inhibitor-like_[Amyelois_transitella]	689310000	767000000	678660000	10981000	17887000	0	0.000301577	5.62364
XP_021202615.2	KWMTBOMO09128	Inhibitor	PREDICTED:_inter-alpha-trypsin_inhibitor_heavy_chain_H4-like_isoform_X1_[Bombyx_mori]	76029000	136350000	86034000	5177300	7978800	6026200	0.00758671	3.95946
XP_028029292.1	KWMTBOMO01536	Inhibitor	PREDICTED:_inducible_metalloproteinase_inhibitor_protein-like_[Bombyx_mori]	5240900	5895800	2291900	0	0	0		P2
XP_037873937.1	KWMTBOMO12170	Inhibitor	PREDICTED:_balbiani_ring_protein_3-like_[Bombyx_mori]	162680000	193620000	127350000	0	0	0		P2
XP_004927378.1	KWMTBOMO11789	Inhibitor	PREDICTED:_agrin_[Papilio_xuthus]	67141000	78604000	47078000	0	0	0		P2
NP_001040250.1	KWMTBOMO13850	Inhibitor	kazal-type_proteinase_inhibitor_precursor_[Bombyx_mori]	655900000	787910000	499880000	0	0	0		P2
XP_004924401.2	KWMTBOMO01537	Inhibitor	fungal_protease_inhibitor_[Bombyx_mori]	456950000	784230000	324950000	0	0	0		P2
XP_004924399.1	KWMTBOMO01542	Inhibitor	fungal_protease_inhibitor_[Bombyx_mori]	258520000	531890000	293220000	0	0	0		P2
XP_004924399.1	KWMTBOMO01542	Inhibitor	fungal_protease_inhibitor_[Bombyx_mori]	1.92249e+09	2.95866e+09	2.37386e+09	0	0	0		P2
NP_001128673.1	KWMTBOMO12258	Inhibitor	Counting_factor_associated_protein_D_[Papilio_xuthus]	13417000	2163300	5897300	0	0	0		P2
XP_028028838.1	KWMTBOMO00872	Inhibitor	chymotrypsin_inhibitor_SCI-III_precursor_[Bombyx_mori]	354650000	390930000	296070000	37051000	0	0		3.22825
KAA1415801.1	KWMTBOMO05772	Inhibitor	cationic_peptide_CP8_precursor_[Bombyx_mandarina]	1940500000	2977100000	1515100000	0	35135000	0		5.93141
XP_028035896.1	KWMTBOMO09342	Inhibitor	carboxypeptidase_inhibitor_precursor_[Bombyx_mori]	38759000	36159500	33560000	63119000	86579000	74849000	0.0050652	-1.04961
XP_028029354.1	KWMTBOMO01484	Inhibitor	Brasiliensin_[Operophtera_brumata]	71567000	93706000	64048000	0	0	0		P2
XP_030020528.1	KWMTBOMO10388	Inhibitor	BCP_inhibitor_precursor_[Bombyx_mori]	79322000	165610000	22081000	0	0	0		P2
XP_028027119.1	KWMTBOMO10386	Inhibitor	BCP_inhibitor_[Operophtera_brumata]	71683000	85621000	56207000	0	0	0		P2
NP_001166850.1	KWMTBOMO13236	Inhibitor	antitrypsin_isoform_2_[Bombyx_mori]	1083300000	1897900000	923610000	362160000	567680000	201280000	0.0445077	1.7875
XP_028028609.1	KWMTBOMO13853	Inhibitor	Agrin_[Operophtera_brumata]	39785000	64412000	33787000	0	0	0		P2
XP_028025320.1	KWMTBOMO11319	Inhibitor	AF361483_1_chymotrypsin_inhibitor_CI-8A_[Bombyx_mori]	132140000	158510000	128320000	75223000	56772000	57480000	0.00244146	1.14484
“p2”The unique proteins that only identified in day 2 after pupation.
“p7”The unique proteins that only identified in day 7 after pupation.

## Sheet: Table-S6
Table S6. Chitin-related proteins identified in midgut contents
Protein ID	Silkbase ID	Classification	Protein name	iBAQ p2-1	iBAQ p2-2	iBAQ p2-3	iBAQ p7-1	iBAQ p7-2	iBAQ p7-3	p-value	log2(iBAQ p2/iBAQ p7)
XP_028040873.1	KWMTBOMO01924	cuticular protein	very_low-density_lipoprotein_receptor_isoform_1_precursor_[Bombyx_mori]	209060000	249600000	212200000	3495400	2199000	4107400	7.17614e-05	6.09682
XP_004922005.1	KWMTBOMO10066	chitinase	putative_chitinase_3_[Papilio_xuthus]	6020400	5209500	1390400	0	0	0		P2
XP_004928625.2	KWMTBOMO08751	chitinase	probable_chitinase_3_precursor_[Papilio_xuthus]	92017000	81372000	82096000	0	0	0		P2
P_KWMTBOMO00700	KWMTBOMO00700	cuticular protein	PREDICTED:_zinc_finger_CCCH_domain-containing_protein_13_[Bombyx_mori]	29941000	43704000	34334000	0	0	0		P2
XP_028035804.1	KWMTBOMO08845	cuticular protein	PREDICTED:_uncharacterized_protein_LOC105381104_[Plutella_xylostella]	116860000	136600000	88952000	0	0	0		P2
XP_012550748.2	KWMTBOMO13166	cuticular protein	PREDICTED:_protein_lethal(3)malignant_blood_neoplasm_1_[Bombyx_mori]	3620000	7250500	3147400	0	0	0		P2
XP_004928624.1	KWMTBOMO08752	cuticular protein	PREDICTED:_peritrophin-1-like_[Amyelois_transitella]	132470000	155140000	115660000	0	0	0		P2
XP_028037730.1	KWMTBOMO12563	cuticular protein	PREDICTED:_cuticular_protein_RR-1_motif_21_isoform_X1_[Bombyx_mori]	17631000	20451000	0	0	0	0		P2
XP_012550691.1	KWMTBOMO13142	cuticular protein	PREDICTED:_cuticular_protein_glycine-rich_21_isoform_X1_[Bombyx_mori]	66950000	154170000	82746000	0	0	0		P2
XP_004928640.1	KWMTBOMO08709	cuticular protein	PREDICTED:_chondroitin_proteoglycan-2-like_[Amyelois_transitella]	10893000	23311000	16103000	0	0	0		P2
XP_037870345.1	KWMTBOMO07501	beta-N-acetylglucosaminidase	PREDICTED:_chitooligosaccharidolytic_beta-N-acetylglucosaminidase_isoform_X1_[Bombyx_mori]	1459500000	1720500000	1267900000	124630000	358540000	83615000	0.00117258	2.97225
XP_037867788.1	KWMTBOMO04135	chitinase	PREDICTED:_chitinase_isoform_X1_[Bombyx_mori]	3621300000	5235000000	3778400000	256770000	1055600000	206660000	0.00313516	3.05617
NP_001078833.1	KWMTBOMO06535	beta-N-acetylglucosaminidase	PREDICTED:_beta-N-acetylglucosaminidase_1_isoform_X1_[Bombyx_mori]	9369300	21379000	5326000	3466600	16424000	6251000	0.62296	0.464624
XP_004922650.1	KWMTBOMO08343	beta-N-acetylglucosaminidase	PREDICTED:_alpha-N-acetylglucosaminidase_isoform_X1_[Bombyx_mori]	4992400	4498300	2619500	633410	340810	650740	0.00871687	2.89775
XP_004928622.1	KWMTBOMO08754	cuticular protein	peritrophin-1-like_precursor_[Papilio_xuthus]	834220000	1284100000	857480000	2224200	2298100	670940	0.00248229	9.16243
AAP33177.1	KWMTBOMO12463	cuticular protein	peritrophin_1_[Mamestra_configurata]	3241500	3276300	3035600	385210	0	0		3.04733
NP_001040470.1	KWMTBOMO08747	cuticular protein	gasp_precursor_[Bombyx_mori]	671420000	853400000	688200000	8196200	4134900	10982000	0.000231028	6.56873
XP_021205978.1	KWMTBOMO00298	cuticular protein	cuticular_protein_tweedle_motif_1_precursor_[Bombyx_mori]	43011000	27068000	33185000	0	0	0		P2
XP_028037037.1	KWMTBOMO02266	cuticular protein	cuticular_protein_RR-2_motif_58_precursor_[Bombyx_mori]	15944000	4993800	17676000	0	0	0		P2
NP_001166743.1	KWMTBOMO05377	cuticular protein	cuticular_protein_RR-1_motif_5_precursor_[Bombyx_mori]	70019000	54257000	60322000	0	0	0		P2
NP_001166744.1	KWMTBOMO04385	cuticular protein	cuticular_protein_RR-1_motif_3_precursor_[Bombyx_mori]	408070000	728660000	294910000	0	0	0		P2
NP_001166726.1	KWMTBOMO13164	cuticular protein	cuticular_protein_RR-1_motif_24_precursor_[Bombyx_mori]	136750000	181940000	110480000	0	0	0		P2
NP_001166737.1	KWMTBOMO11214	cuticular protein	cuticular_protein_RR-1_motif_11_precursor_[Bombyx_mori]	2511000	7505700	1352200	0	0	0		P2
XP_028033784.1	KWMTBOMO00896	cuticular protein	cuticular_protein_hypothetical_3_precursor_[Bombyx_mori]	13736000	16426000	10974000	0	0	0		P2
XP_028033086.1	KWMTBOMO05344	cuticular protein	cuticular_protein_glycine-rich_13_precursor_[Bombyx_mori]	11047000	12896000	12855000	0	0	0		P2
XP_004928623.1	KWMTBOMO08753	cuticular protein	chondroitin_proteoglycan-2-like_precursor_[Papilio_xuthus]	75057000	91772000	35388000	0	0	2719000		4.63172
XP_004929748.2	KWMTBOMO12505	cuticular protein	peritrophin_1_[Mamestra_configurata]	44654000	45917000	21964000	0	0	0		P2
XP_028042303.1	KWMTBOMO05735	chitinase	Chitinase-related_protein_1_[Operophtera_brumata]	385150000	405900000	349510000	7665800	6379600	7482400	2.25196e-05	5.7274
BAB13481.1	KWMTBOMO03966	chitinase	chitinase_precursor_[Bombyx_mori]	2020500000	1918300000	2000500000	135990000	132620000	124570000	5.0181e-07	3.91703
NP_001037096.1	KWMTBOMO04300	beta-N-acetylglucosaminidase	beta-N-acetylglucosaminidase_3_precursor_[Bombyx_mori]	10362000	9891000	7997200	0	5546200	0		0.763727
XP_028032731.1	KWMTBOMO04299	beta-N-acetylglucosaminidase	beta-N-acetylglucosaminidase_2_precursor_[Bombyx_mori]	135750000	174130000	136020000	19684000	44819000	9791200	0.0016728	2.5854
FAA00544.1	KWMTBOMO13141	cuticular protein	_putative_cuticle_protein_[Bombyx_mori]	118930000	277920000	140620000	0	0	0		P2
FAA00442.1	KWMTBOMO10672	cuticular protein	_putative_cuticle_protein_[Bombyx_mori]	1155600000	2790600000	917190000	0	0	0		P2
FAA00574.1	KWMTBOMO03940	cuticular protein	_putative_cuticle_protein_[Bombyx_mori]	10518000	4858500	11001000	0	0	0		P2
“p2”The unique proteins that only identified in day 2 after pupation.
“p7”The unique proteins that only identified in day 7 after pupation.

## Sheet: Table-S7
Table S7. 30 k proteins and nutritional proteins identified in midgut contents
Protein ID	Silkbase ID	Classification	Protein name	iBAQ p2-1	iBAQ p2-2	iBAQ p2-3	iBAQ p7-1	iBAQ p7-2	iBAQ p7-3	p-value	log2(iBAQ p2/iBAQ p7)
NP_001128386.1	KWMTBOMO14260	30_kDa_lipoprotein	30K_protein_19_[Bombyx_mori]	1133000	2581100	1730000		1866000	233240	0.417199	0.789864
P_KWMTBOMO14258	KWMTBOMO14258	30_kDa_lipoprotein	low_molecular_mass_30_kDa_lipoprotein_19G1-like_[Bombyx_mori]	27132000	20525000	27028000		6468800			1.94429
WP_149752333.1	KWMTBOMO11909	30_kDa_lipoprotein	low_molecular_30_kDa_lipoprotein_PBMHP-6_precursor_[Bombyx_mori]	600790000	866630000	520590000		833960	1686700	0.0162754	9.03835
NP_001266309.1	KWMTBOMO11904	30_kDa_lipoprotein	low_molecular_mass_30_kDa_lipoprotein_19G1-like_precursor_[Bombyx_mori]	2667400000	4963400000	2451000000	972440000	1519400000	1046200000	0.0567479	1.51073
NP_001266375.1	KWMTBOMO11903	30_kDa_lipoprotein	low_molecular_30_kDa_lipoprotein_PBMHPC-19-like_precursor_[Bombyx_mori]	76519000	44184000	61553000					P2
WP_149822408.1	KWMTBOMO11902	30_kDa_lipoprotein	PREDICTED:_low_molecular_30_kDa_lipoprotein_PBMHP-12_isoform_X1_[Bombyx_mori]	422700000	594450000	379250000	2768000000	3123800000	2563200000	0.000182922	-2.59809
NP_001274758.1	KWMTBOMO11901	30_kDa_lipoprotein	low_molecular_mass_30_kDa_lipoprotein_19G1-like_precursor_[Bombyx_mori]	420580000	449740000	355030000	2448700	2934700	1341200	0.000131433	7.50953
XP_037873830.1	KWMTBOMO11900	30_kDa_lipoprotein	low_molecular_30_kDa_lipoprotein_PBMHPC-23_precursor_[Bombyx_mori]	380480000	529020000	289130000	43972000	57321000	29829000	0.00719106	3.1924
P_KWMTBOMO11897	KWMTBOMO11897	30_kDa_lipoprotein	30K_protein_11_[Bombyx_mori]	39101000	7773000	32060000	2293100	6204500		0.171682	2.63056
XP_028029470.1	KWMTBOMO11893	30_kDa_lipoprotein	low_molecular_mass_30_kDa_lipoprotein_19G1-like_precursor_[Bombyx_mori]	19707000	13232000	2733700					P2
NP_001268827.1	KWMTBOMO11892	30_kDa_lipoprotein	low_molecular_mass_30_kDa_lipoprotein_21G1-like_precursor_[Bombyx_mori]	9754400	14976000	11259000	7609600	16405000	7078000	0.656169	0.211001
XP_012550539.1	KWMTBOMO11908	31_kDa_lipoprotein	PREDICTED:_low_molecular_mass_30_kDa_lipoprotein_21G1_isoform_X1_[Bombyx_mori]	486300000	799270000	705410000	182840000	45675000	168080000	0.00656331	2.32774
P_KWMTBOMO11906	KWMTBOMO11906	32_kDa_lipoprotein	PREDICTED:_low_molecular_30_kDa_lipoprotein_PBMHPC-19_isoform_X1_[Bombyx_mori]	914560000	1057300000	686000000	250460000	145710000	84485000	0.00360053	2.46719
XP_028025708.1	KWMTBOMO13992	storage-protein	sex-specific_storage-protein_1_precursor_[Bombyx_mori]	219270000	11234000	11832000	1123300		1706500	0.440055	5.8352
XP_028041684.1	KWMTBOMO01262	storage-protein	sex-specific_storage-protein_2_precursor_[Bombyx_mori]	214100000	22292000	20406000	1433900	432730	1096100	0.258266	6.43756
“p2”The unique proteins that only identified in day 2 after pupation.
“p7”The unique proteins that only identified in day 7 after pupation.
