# Supplementary material for: Proteomic Analysis of the Midgut Contents of Silkworm in the Pupal Stage
Source: Insects. 2023 Dec 15;14(12):953. doi: 10.3390/insects14120953 (PMC10743435; doi:10.3390/insects14120953)
Supplement: Supplementary file 1 [file insects-14-00953-s001.zip › Supplementary/Supplementary Table S8.xlsx]

## Sheet: Table S8
Table S8. proteins identified in all spots.
Gene ID	Protein ID	Silkbase ID	Seq. Description	GO Names list	Peptides	Razor + unique peptides	Unique peptides	Mol. weight [kDa]	Sequence length	iBAQ spot 1	iBAQ spot 2	iBAQ spot 3	iBAQ spot 4	iBAQ spot 5	iBAQ spot 6	iBAQ spot 7	iBAQ spot 8	iBAQ spot 9	iBAQ spot 10	iBAQ spot 11	iBAQ spot 12
BMN09362	XP_037871589.1	KWMTBOMO08714	PREDICTED:_chymotrypsin-2-like_[Amyelois_transitella]	F:serine-type endopeptidase activity;P:proteolysis;	7	7	7	25.111	232	0	0	2557900000	50347000	13046000	79334000	4962400	188980000	8890200	26423000	0	0
BMN08016	XP_037870345.1	KWMTBOMO07501	PREDICTED:_chitooligosaccharidolytic_beta-N-acetylglucosaminidase_isoform_X1_[Bombyx_mori]	F:hydrolase activity, hydrolyzing O-glycosyl compounds;F:beta-N-acetylhexosaminidase activity;P:carbohydrate metabolic process;	25	25	25	68.461	595	361190	0	100910000	7341200	12795000	98977000	22758000	38739000	3924100	0	49124000	4965600
BMN12439	XP_004922444.1	KWMTBOMO11651	hexosaminidase_[Danaus_plexippus]	F:hydrolase activity, hydrolyzing O-glycosyl compounds;F:beta-N-acetylhexosaminidase activity;P:carbohydrate metabolic process;	1;1	1;1	1;1	59.801	523	0	0	31153000	2942600	1820600	20184000	3809300	14201000	0	0	0	0
BMN03072	XP_028040809.1	KWMTBOMO02819	glucosidase_precursor_[Bombyx_mori]	F:hydrolase activity, hydrolyzing O-glycosyl compounds;P:carbohydrate metabolic process;	19	19	18	56.913	500	0	9402200	28179000	21598000	27308000	32640000	3488600	417580	0	52284	0	0
BMN13718	XP_004925073.3	KWMTBOMO12774	PREDICTED:_uncharacterized_family_31_glucosidase_KIAA1161_[Bombyx_mori]	F:hydrolase activity, hydrolyzing O-glycosyl compounds;P:carbohydrate metabolic process;	17;1;1	17;1;1	17;1;1	70.63	619	0	0	19950000	14820000	53235000	69381000	121070	0	0	0	0	0
BMN10523	NP_001037534.1	KWMTBOMO09804	phenoloxidase_subunit_2_precursor_[Bombyx_mori]	F:oxidoreductase activity;	27	27	27	80.118	693	604080	0	19048000	0	46912	17256000	3473600	1457800	65645	0	2349400	725540
BMN14197	NP_001166850.1	KWMTBOMO13236	antitrypsin_isoform_2_[Bombyx_mori]	C:extracellular space;	23	23	23	39.357	356	0	0	12490000	3017700	34324000	54185000	43844000	1218000	0	0	773980	1336000
BMN15202	XP_004927529.2	KWMTBOMO14179	Brain-specific_homeobox_protein_[Papilio_xuthus]	F:protein binding;	1	1	1	56.221	496	0	0	12451000	0	0	0	0	0	277670	0	0	0
BMN09608	XP_012547703.1	KWMTBOMO08957	PREDICTED:_serine_protease_inhibitor_6_isoform_X1_[Bombyx_mori]	C:extracellular space;	13	13	13	46.42	413	0	0	11119000	41038000	90322000	11113000	792440	100110	0	0	1122200	868590
BMN12140	XP_028025320.1	KWMTBOMO11319	AF361483_1_chymotrypsin_inhibitor_CI-8A_[Bombyx_mori]	C:extracellular space;	24	24	24	43.957	395	0	0	6464200	12040000	80838000	46304000	5889700	657960	0	0	0	0
BMN10081	XP_028034533.1	KWMTBOMO09393	prophenoloxidase-1_[Bombyx_mori]	F:oxidoreductase activity;	23	23	22	79.308	685	179190	0	5743000	0	0	12737000	1647600	185800	0	0	40410	138880
BMN12724	WP_149822408.1	KWMTBOMO11902	PREDICTED:_low_molecular_30_kDa_lipoprotein_PBMHP-12_isoform_X1_[Bombyx_mori]	C:extracellular region;	11;10	11;10	5;4	30.154	264	0	1719200	4631500	561550	1758800	9127800	7816500	1470500	0	0	0	336500
BMN11505	XP_028037175.1	KWMTBOMO10720	PREDICTED:_chymotrypsin-2-like_[Bombyx_mori]	F:serine-type endopeptidase activity;P:proteolysis;	8	8	8	31.068	285	0	0	4400600	62519000	325190	0	0	0	0	0	0	0
BMN04262	BAB13481.1	KWMTBOMO03966	chitinase_precursor_[Bombyx_mori]	F:hydrolase activity, hydrolyzing O-glycosyl compounds;C:extracellular region;P:carbohydrate metabolic process;P:chitin metabolic process;F:chitin binding;	16	16	16	60.969	543	28913000	9991200	3099300	0	326420	5591200	3628700	4088000	0	0	0	0
BMN10028	XP_037871531.1	KWMTBOMO09355	thiol_peroxiredoxin_[Bombyx_mori]	F:antioxidant activity;F:oxidoreductase activity;P:cell redox homeostasis;F:peroxiredoxin activity;P:oxidation-reduction process;	7	7	7	21.916	195	0	699660	2813200	0	0	2437300	4362000	618350	0	0	178190	362210
BMN03919	NP_001128675.1	KWMTBOMO03608	37-kDa_protease_precursor_[Bombyx_mori]	F:serine-type endopeptidase activity;P:proteolysis;	4	4	4	30.367	275	0	0	2224400	1817100	2101100	167480	0	0	0	0	170500	0
BMN05637	XP_028033085.1	KWMTBOMO05338	PREDICTED:_ecdysteroid-inducible_angiotensin-converting_enzyme-related_gene_product_isoform_X4_[Bombyx_mori]	P:proteolysis;F:metallopeptidase activity;F:peptidyl-dipeptidase activity;C:membrane;	10	10	10	74.783	648	0	0	2114300	0	113530	1633300	500930	0	0	0	0	0
BMN04456	XP_037867788.1	KWMTBOMO04135	PREDICTED:_chitinase_isoform_X1_[Bombyx_mori]	F:hydrolase activity, hydrolyzing O-glycosyl compounds;F:chitinase activity;P:carbohydrate metabolic process;P:chitin catabolic process;F:chitin binding;	19	19	19	61.271	555	23321000	1537100	2007500	49431	628280	1240600	1629200	3523000	0	167820	0	0
BMN07385	NP_001091819.1	KWMTBOMO06899	putative_defense_protein_precursor_[Bombyx_mori]	no GO terms	4	4	4	18.482	171	0	3317600	1870600	439650	2303100	2770800	1756700	530510	0	0	2479100	391180
BMN09074	WP_149842205.1	KWMTBOMO08464	FIB-L_protein_[Bombyx_mori]	C:extracellular region;	1	1	1	27.669	262	1530300	0	1593900	1373000	0	0	1464700	0	1189900	1538400	0	0
BMN13232	XP_028038802.1	KWMTBOMO12335	putative_peptidase_[Bombyx_mori]	P:proteolysis;F:cysteine-type peptidase activity;	20	20	20	135.52	1245	0	2787300	1562700	472650	205370	849040	356550	1624700	0	16798	0	0
BMN02769	XP_037867277.1	KWMTBOMO02525	PREDICTED:_prolyl_endopeptidase_isoform_X1_[Papilio_xuthus]	F:serine-type endopeptidase activity;P:proteolysis;F:serine-type peptidase activity;F:serine-type exopeptidase activity;	11	11	11	83.716	740	44784	0	1552400	0	417150	2257100	83184	144080	0	0	33729	0
	P_KWMTBOMO10302	KWMTBOMO10302	PREDICTED:_uncharacterized_protein_LOC105841590_isoform_X1_[Bombyx_mori]	F:nucleic acid binding;F:DNA binding;	1	1	1	110.63	961	0	0	1492800	141430	274680	1569500	366990	1136100	0	0	0	0
BMN01515	NP_001036933.1	KWMTBOMO01398	molting_fluid_carboxypeptidase_A_precursor_[Bombyx_mori]	F:carboxypeptidase activity;F:metallocarboxypeptidase activity;P:proteolysis;F:zinc ion binding;	7	7	7	53.979	479	0	178590	1313600	697210	641410	1930800	796550	0	0	0	782840	870540
BMN10078	NP_001037335.1	KWMTBOMO09392	pro-phenol_oxidase_[Bombyx_mandarina]	F:oxidoreductase activity;	10	9	9	78.72	685	53927	0	1250500	0	0	1367100	162990	0	0	0	0	0
BMN00262	XP_028032162.1	KWMTBOMO00238	imaginal_disk_growth_factor_[Bombyx_mori]	P:carbohydrate metabolic process;F:chitin binding;	3	3	3	48.163	434	0	64277	1179900	0	0	0	0	326670	0	0	0	0
BMN08698	NP_001129363.1	KWMTBOMO08926	PREDICTED:_serine_protease_inhibitor_2_isoform_X1_[Bombyx_mori]	C:extracellular space;	12	12	12	44.442	400	0	0	1104300	6182500	2319000	352430	924920	16089000	2131600	647140	262420	0
BMN05803	XP_021206384.1	KWMTBOMO05490	carboxypeptidase_[Bombyx_mori]	F:metallocarboxypeptidase activity;P:proteolysis;F:zinc ion binding;	3	3	3	29.318	255	0	0	721870	0	480590	196070	0	0	0	0	0	0
BMN12683	NP_001116812.1	KWMTBOMO11859	tubulointerstitial_nephritis_antigen_precursor_[Bombyx_mori]	P:proteolysis;F:cysteine-type peptidase activity;	8	8	8	45.611	404	0	0	594370	0	4262700	1144000	0	0	0	0	0	0
BMN02476	XP_004930880.1	KWMTBOMO02256	PREDICTED:_maltase_A1-like_[Amyelois_transitella]	F:catalytic activity;P:carbohydrate metabolic process;	3	3	3	66.102	579	0	0	579360	0	251450	1089200	486380	0	0	0	0	0
BMN07455	XP_004929409.1	KWMTBOMO06995	PREDICTED:_protein_FAM151A_isoform_X2_[Papilio_xuthus]	no GO terms	2	2	2	30.969	283	0	0	578810	0	0	0	0	0	0	0	0	0
BMN12194	XP_004933448.2	KWMTBOMO11380	PREDICTED:_fibroin_heavy_chain-like_[Bombyx_mori]	no GO terms	4	4	4	27.662	290	0	0	575280	0	0	2094500	0	0	0	0	0	0
BMN11369	KAG1851388.1	KWMTBOMO14032	hypothetical_protein_KGM_02677_[Danaus_plexippus]	F:serine-type endopeptidase activity;P:proteolysis;	10	10	10	188.16	1818	0	0	534530	802270	219570000	50932000	1381800	1004500	0	0	190630	0
BMN15746	BAC79387.1	KWMTBOMO14570	hemolin_[Bombyx_mori]	no GO terms	10	10	10	44.849	410	64074	0	498510	1983400	594880	142520	0	16214000	3382700	4836200	2772100	5845300
BMN04614	XP_028032731.1	KWMTBOMO04299	beta-N-acetylglucosaminidase_2_precursor_[Bombyx_mori]	F:hydrolase activity, hydrolyzing O-glycosyl compounds;F:beta-N-acetylhexosaminidase activity;P:carbohydrate metabolic process;	4;2	4;2	4;2	57.193	496	121210	0	380520	0	0	118490	0	77841	0	0	0	0
	P_KWMTBOMO11906	KWMTBOMO11906	PREDICTED:_low_molecular_30_kDa_lipoprotein_PBMHPC-19_isoform_X1_[Bombyx_mori]	C:extracellular region;	3;3;2;2	3;3;2;2	3;3;2;2	29.414	256	0	0	373820	0	0	1486600	518290	881780	194290	0	0	0
BMN12435	XP_028043682.1	KWMTBOMO11646	alpha-N-acetylgalactosaminidase_precursor_[Bombyx_mori]	F:catalytic activity;F:hydrolase activity, hydrolyzing O-glycosyl compounds;P:carbohydrate metabolic process;	4	4	4	49.195	428	0	0	324810	0	0	0	0	0	0	0	50193	0
BMN07865	XP_004925570.1	KWMTBOMO07356	glutamyl_aminopeptidase-like_[Bombyx_mori]	F:metallopeptidase activity;F:zinc ion binding;	11	11	11	107.99	944	0	0	316790	0	643780	870090	0	0	0	0	0	0
BMN04284	XP_012550244.1	KWMTBOMO03986	Annexin_IX_isoform_B_[Bombyx_mori]	F:calcium ion binding;F:calcium-dependent phospholipid binding;	2	2	2	35.731	323	0	0	257580	0	0	0	0	0	0	0	0	0
	P_KWMTBOMO16399	KWMTBOMO16399	serpin_5_[Bombyx_mandarina]	C:extracellular space;	3	3	3	44.391	395	0	0	246260	0	0	832420	787190	0	0	0	0	0
BMN16152	XP_028030642.1	KWMTBOMO14918	carboxyl/cholinesterase_6_precursor_[Bombyx_mori]	no GO terms	5	5	5	121.37	1073	0	0	218400	0	88607	129670	0	0	0	0	0	0
BMN12727	XP_012550539.1	KWMTBOMO11908	PREDICTED:_low_molecular_mass_30_kDa_lipoprotein_21G1_isoform_X1_[Bombyx_mori]	C:extracellular region;	10	5	3	30.242	263	0	0	209240	0	0	955670	1698400	0	0	0	0	0
BMN05499	WP_150080793.1	KWMTBOMO09900	PREDICTED:_phosphatidylethanolamine_binding_protein_isoform_X1_[Bombyx_mori]	no GO terms	5	5	5	49.861	446	0	0	207690	536090	1676700	566210	61443	0	0	0	0	0
BMN12133	NP_001266383.1	KWMTBOMO11311	Carboxylesterase_ae27_[Operophtera_brumata]	no GO terms	1	1	1	61.585	559	0	0	200360	0	80310	0	0	0	0	0	0	0
BMN06079	XP_028042303.1	KWMTBOMO05735	Chitinase-related_protein_1_[Operophtera_brumata]	F:hydrolase activity, hydrolyzing O-glycosyl compounds;C:extracellular region;P:carbohydrate metabolic process;P:chitin metabolic process;F:chitin binding;	20	20	20	318.58	2863	0	81023	192660	0	174940	828660	1166400	2793900	0	120850	29952	0
BMN00784	XP_037871706.1	KWMTBOMO00730	PREDICTED:_uncharacterized_protein_LOC101738839_isoform_X1_[Bombyx_mori]	no GO terms	1	1	1	38.92	350	0	0	135840	0	0	0	266780	0	0	0	0	0
BMN16883	XP_028028072.1	KWMTBOMO15558	PREDICTED:_myrosinase_1-like_[Bombyx_mori]	F:hydrolase activity, hydrolyzing O-glycosyl compounds;P:carbohydrate metabolic process;	6;3	5;2	3;0	57.973	507	63420	0	124590	0	41717	544970	67261	1003700	0	0	0	0
BMN16278	NP_001037071.1	KWMTBOMO15035	PREDICTED:_chlorophyllide_A_binding_protein_isoform_X1_[Bombyx_mori]	F:protein binding;F:hydrolase activity;	3	3	3	422.18	3783	0	0	95537	0	0	0	0	0	0	0	0	0
BMN03087	XP_004930124.1	KWMTBOMO02828	carboxyl/choline_esterase_CCE006a_[Helicoverpa_armigera]	no GO terms	4	4	4	61.455	540	0	0	84231	0	108480	1745500	688850	0	0	0	0	0
BMN17807	ACL83459.1	KWMTBOMO16456	integument_esterase_1_precursor_[Bombyx_mori]	no GO terms	14	14	14	63.296	561	8909200	1521400	52616	0	0	0	245930	1137400	0	0	0	0
BMN05752	XP_037869379.1	KWMTBOMO05696	PREDICTED:_LOW_QUALITY_PROTEIN:_notch-like_protein_isoform_X1_[Bombyx_mori]	no GO terms	26	26	26	2178.4	20388	44397	495190	46625	8563.7	9286.6	65358	11399	0	0	0	0	0
BMN08887	XP_037871420.1	KWMTBOMO08263	PREDICTED:_mucin-2-like_isoform_X1_[Plutella_xylostella]	no GO terms	7	7	7	453.83	4261	0	0	37566	192950	1299300	154360	9254.6	1002700	0	21883	5559.9	0
BMN03664	XP_037297018.1	KWMTBOMO05167	PREDICTED:_trypsin_delta/gamma-like_[Bombyx_mori]	F:serine-type endopeptidase activity;P:proteolysis;	5	5	5	27.921	267	0	8762800	0	0	0	0	0	0	0	0	0	0
BMN10907	QBB01857.1	KWMTBOMO10175	hypothetical_protein_FF38_04907_[Lucilia_cuprina]	no GO terms	7;7;6;6	7;7;6;6	7;7;6;6	41.821	376	0	2786700	0	0	0	0	0	0	0	0	0	0
BMN00361	XP_028033074.1	KWMTBOMO00333	PREDICTED:_neutral_endopeptidase_24.11_isoform_X2_[Bombyx_mori]	F:metalloendopeptidase activity;P:proteolysis;	5	5	5	49.87	439	0	986850	0	0	0	0	0	0	0	0	0	0
BMN13072	NP_001177297.1	KWMTBOMO12183	antennal_esterase_precursor_[Bombyx_mori]	no GO terms	2	2	2	44.552	399	124560	527670	0	0	0	0	0	0	0	0	0	0
BMN14976	NP_001091826.1	KWMTBOMO13979	hypothetical_protein_AND_009492_[Anopheles_darlingi]	F:structural constituent of ribosome;F:protein binding;C:ribosome;P:translation;	1;1	1;1	1;1	48.011	415	0	389230	0	0	0	0	0	0	0	0	0	0
BMN08905	XP_028032705.1	KWMTBOMO08291	PREDICTED:_uncharacterized_protein_LOC105841802_[Bombyx_mori]	no GO terms	1	1	1	44.103	380	0	332750	0	0	0	0	0	0	0	0	0	0
BMN01926	XP_004929205.2	KWMTBOMO01790	PREDICTED:_tetratricopeptide_repeat_protein_14_homolog_isoform_X3_[Bombyx_mori]	F:protein binding;	1	1	1	120.67	1057	0	237480	0	0	0	0	0	0	0	0	0	88878
	P_KWMTBOMO11777	KWMTBOMO11777	reverse_transcriptase_[Bombyx_mori]	no GO terms	1;1;1;1;1;1;1;1	1;1;1;1;1;1;1;1	1;1;1;1;1;1;1;1	29.238	262	448410	154610	0	0	0	0	0	291080	0	0	0	0
BMN08909	XP_028042226.1	KWMTBOMO08294	integument_esterase_2_precursor_[Bombyx_mori]	no GO terms	7	7	7	64.365	571	0	40086	0	0	0	0	0	4925500	0	431330	0	0
BMN09284	XP_012547740.1	KWMTBOMO08642	heat_shock_protein_70-3_[Bombyx_mori]	no GO terms	6;1;1	6;1;1	6;1;1	72.745	655	0	35142	0	0	0	0	0	1018600	0	0	0	0
BMN06181	XP_004923234.1	KWMTBOMO05834	alpha-L-fucoside_fucohydrolase_[Spodoptera_litura]	F:alpha-L-fucosidase activity;P:carbohydrate metabolic process;P:fucose metabolic process;	10	10	10	55.387	477	13003000	0	0	0	0	0	0	0	0	0	0	0
BMN01765	XP_021205606.2	KWMTBOMO02257	alpha_amylase_precursor_[Bombyx_mori]	F:catalytic activity;P:carbohydrate metabolic process;	2	2	2	67.443	583	141110	0	0	0	0	0	0	0	0	0	0	0
BMN05367	XP_004925235.2	KWMTBOMO05073	60S_ribosomal_export_protein_NMD3_[Papilio_xuthus]	F:hydrolase activity;	6	6	6	99.738	871	29497	0	0	290650	202150	0	0	0	0	0	0	0
BMN13882	NP_001036878.1	KWMTBOMO12939	27_kDa_glycoprotein_precursor_[Bombyx_mori]	no GO terms	1	1	1	24.902	227	0	0	0	0	0	0	0	0	0	0	137760	229760
BMN15162	XP_004930780.1	KWMTBOMO14137	AF117598_1_unknown_[Manduca_sexta]	no GO terms	5	5	5	16.046	144	0	0	0	0	0	0	0	85411000	11683000	201500	0	0
BMN15337	XP_028038742.1	KWMTBOMO14301	alpha-esterase_49_precursor_[Bombyx_mori]	no GO terms	3	3	3	61.783	550	0	0	0	0	0	666900	0	0	0	0	0	0
BMN16812	NP_001296554.1	KWMTBOMO15492	aminopeptidase_N_precursor_[Bombyx_mori]	F:metallopeptidase activity;F:zinc ion binding;	4;2	4;2	4;2	109.23	953	0	0	0	0	0	256700	0	0	16279	65178	0	0
BMN05194	NP_001037013.1	KWMTBOMO04887	aminopeptidase_N_precursor_[Bombyx_mori]	F:metallopeptidase activity;F:zinc ion binding;	1	1	1	55.617	487	0	0	0	0	0	0	0	354290	0	0	0	0
BMN01372	AFD02109.1	KWMTBOMO01263	B_Chain_B,_Crystal_Structure_Of_Bombyx_Mori_Sp2/sp3_Heterohexamer	no GO terms	4	4	4	82.823	696	0	0	0	0	0	0	114690	236860	169530	0	0	0
BMN08253	XP_028028528.1	KWMTBOMO07711	carboxyl/choline_esterase_CCE006d_[Helicoverpa_armigera]	no GO terms	1	1	1	59.423	531	0	0	0	0	0	130210	0	0	0	0	0	0
BMN08778	XP_028026406.1	KWMTBOMO08184	carboxypeptidase_B-like_precursor_[Bombyx_mori]	F:carboxypeptidase activity;F:metallocarboxypeptidase activity;P:proteolysis;F:zinc ion binding;	6	6	6	48.175	428	0	0	0	0	0	1840400	381750	0	0	0	0	0
BMN13449	XP_004929639.1	KWMTBOMO12522	CRAL-TRIO_domain-containing_protein,_partial_[Manduca_sexta]	no GO terms	1	1	1	33.086	283	0	0	0	0	0	0	220810	0	0	0	0	0
BMN00961	XP_028033784.1	KWMTBOMO00896	cuticular_protein_hypothetical_3_precursor_[Bombyx_mori]	no GO terms	2	2	2	28.295	280	0	0	0	0	701720	0	0	0	0	0	0	0
BMN00962	XP_028033787.1	KWMTBOMO00897	cuticular_protein_hypothetical_4_precursor_[Bombyx_mori]	no GO terms	1	1	1	15.707	156	0	0	0	0	760560	0	0	0	0	0	0	0
BMN07575	XP_028030280.1	KWMTBOMO07103	cytosolic_malate_dehydrogenase_[Bombyx_mori]	F:catalytic activity;P:carbohydrate metabolic process;P:malate metabolic process;F:oxidoreductase activity;F:malate dehydrogenase activity;F:oxidoreductase activity, acting on the CH-OH group of donors, NAD or NADP as acceptor;P:carboxylic acid metabolic process;F:L-malate dehydrogenase activity;P:oxidation-reduction process	5	5	5	35.463	331	0	0	0	0	0	0	135840	1423100	0	0	0	0
BMN11008	XP_028044074.1	KWMTBOMO10273	diapause_associated_protein_2_[Antheraea_pernyi]	F:protein binding;	2	2	2	29.403	262	0	0	0	0	0	1727500	1303600	0	0	0	0	0
BMN04259	ABY57912.1	KWMTBOMO03961	hydroxypyruvate_isomerase_[Bombyx_mori]	no GO terms	5	5	5	29.169	260	0	0	0	0	0	0	534490	0	0	0	0	0
BMN08502	NP_001036987.1	KWMTBOMO07938	juvenile_hormone_binding_protein_brP-2095_precursor_[Bombyx_mori]	no GO terms	8	8	8	27.9	249	0	0	0	0	0	780900	10535000	115770000	0	0	0	0
BMN12728	WP_149752333.1	KWMTBOMO11909	low_molecular_30_kDa_lipoprotein_PBMHP-6_precursor_[Bombyx_mori]	C:extracellular region;	3	3	3	29.734	256	0	0	0	0	0	0	0	1851500	0	0	0	0
BMN12711	NP_001268827.1	KWMTBOMO11892	low_molecular_mass_30_kDa_lipoprotein_21G1-like_precursor_[Bombyx_mori]	C:extracellular region;	18	18	18	27.823	238	0	0	0	0	0	4314300	45903000	0	0	0	0	0
BMN05198	XP_028036152.1	KWMTBOMO04893	membrane_alanyl_aminopeptidase-like_precursor_[Bombyx_mori]	F:metallopeptidase activity;F:zinc ion binding;	1	1	1	104.4	930	0	0	0	0	44004	0	0	0	0	0	0	0
BMN14225	XP_004926522.1	KWMTBOMO13283	PREDICTED:_dipeptidyl_peptidase_3_isoform_X1_[Papilio_machaon]	C:cytoplasm;P:proteolysis;F:dipeptidyl-peptidase activity;	9	9	9	81.17	721	0	0	0	28415	1562100	0	0	0	0	0	0	0
BMN14272	XP_004927161.1	KWMTBOMO13326	PREDICTED:_esterase_FE4-like_isoform_X2_[Bombyx_mori]	no GO terms	2	2	2	56.42	505	0	0	0	0	0	0	0	240900	0	0	0	0
BMN03814	XP_012549697.1	KWMTBOMO03490	PREDICTED:_immunoglobulin_superfamily_DCC_subclass_member_3-like_isoform_X1_[Bombyx_mori]	F:protein binding;	1	1	1	112.21	1010	0	0	0	0	6459800	0	0	0	0	0	0	0
BMN02940	NP_001036947.1	KWMTBOMO02701	PREDICTED:_juvenile_hormone_binding_protein_an-0147_isoform_X1_[Bombyx_mori]	no GO terms	7	7	7	28.453	249	0	0	0	0	0	4071300	7694000	1463900	0	0	0	0
BMN13118	XP_028036782.1	KWMTBOMO12236	PREDICTED:_myrosinase_1-like_[Bombyx_mori]	F:hydrolase activity, hydrolyzing O-glycosyl compounds;P:carbohydrate metabolic process;	4	4	4	57.47	495	0	0	0	813410	384030	0	0	88038	0	0	0	0
BMN00062	XP_012551457.2	KWMTBOMO00061	PREDICTED:_protein_Jumonji_isoform_X1_[Bombyx_mori]	F:DNA binding;	2	2	2	318.46	2877	0	0	0	0	28688	0	0	515470	0	0	0	0
BMN09386	XP_028033466.1	KWMTBOMO08740	PREDICTED:_protein_purity_of_essence_[Bombyx_mori]	F:protein binding;F:zinc ion binding;	1	1	1	565.88	5168	0	0	0	0	0	0	0	0	0	0	0	0
BMN05918	XP_004930434.1	KWMTBOMO05592	PREDICTED:_protein-lysine_N-methyltransferase_EEF2KMT_[Papilio_xuthus]	no GO terms	1	1	1	27.285	237	0	0	0	0	0	0	0	0	0	0	0	2653400
BMN11013	XP_004925868.1	KWMTBOMO10276	PREDICTED:_RAD50-interacting_protein_1_[Amyelois_transitella]	C:endoplasmic reticulum;P:Golgi vesicle transport;	1	1	1	94.635	832	0	0	0	0	1503500	396190	0	0	0	0	0	0
BMN05487	XP_004931115.1	KWMTBOMO05196	PREDICTED:_retinal_dehydrogenase_1-like_[Amyelois_transitella]	F:oxidoreductase activity;F:oxidoreductase activity, acting on the aldehyde or oxo group of donors, NAD or NADP as acceptor;P:oxidation-reduction process;	2	2	2	52.477	486	0	0	0	0	0	112380	74314	0	0	0	0	0
BMN06608	BAD00698.1	KWMTBOMO06216	PREDICTED:_sericin_1-like_isoform_X3_[Bombyx_mori]	no GO terms	5	5	5	146.92	1388	0	0	0	0	847060	0	0	0	0	0	0	0
BMN04191	XP_028041480.1	KWMTBOMO03903	PREDICTED:_serine_protease_inhibitor_12_isoform_X1_[Bombyx_mori]	C:extracellular space;	2	2	2	55.86	502	0	0	0	0	0	0	232040	0	0	0	0	0
BMN04187	XP_037867815.1	KWMTBOMO03899	PREDICTED:_serine_protease_inhibitor_3_isoform_X1_[Bombyx_mori]	C:extracellular space;	4	4	4	51.598	458	0	0	0	0	0	370680	54391	0	0	0	66660	0
BMN17584	XP_012552062.2	KWMTBOMO16248	PREDICTED:_trichohyalin-like_[Bombyx_mori]	no GO terms	1	1	1	37.097	306	0	0	0	1521100	0	0	0	0	0	0	0	0
BMN14803	XP_028033667.1	KWMTBOMO13812	PREDICTED:_uncharacterized_protein_LOC106135995_[Amyelois_transitella]	no GO terms	2	2	2	28.628	250	0	0	0	0	0	0	0	486310	0	0	0	0
BMN10295	XP_004928913.2	KWMTBOMO09593	PREDICTED:_vanin-like_protein_2_isoform_X2_[Bombyx_mori]	P:nitrogen compound metabolic process;	1	1	1	57.683	515	0	0	0	82808	0	0	0	0	0	0	0	0
BMN10100	XP_004929001.1	KWMTBOMO09417	PREDICTED:_venom_serine_carboxypeptidase-like_[Amyelois_transitella]	F:serine-type carboxypeptidase activity;P:proteolysis;	3	3	3	52.989	470	0	0	0	0	0	0	678330	0	0	0	0	0
BMN14496	WP_188316285.1	KWMTBOMO13548	putative_membrane_protein_precursor_[Bombyx_mori]	no GO terms	8	8	8	23.487	218	0	0	0	0	0	0	0	0	5562400	0	294120	614440
BMN16811	XP_004933010.1	KWMTBOMO15489	putative_Rho-associated_protein_kinase_[Danaus_plexippus]	no GO terms	1	1	1	72.077	637	0	0	0	0	0	0	0	0	0	0	0	247330
	P_KWMTBOMO12648	KWMTBOMO12648	Retrotransposable_element_Tf2_155_kDa_protein_type_1_[Papilio_machaon]	no GO terms	1	1	1	112.49	970	0	0	0	0	1118100	916530	0	0	0	0	0	0
BMN06714	XP_037869517.1	KWMTBOMO06311	ribonuclease_E_[Moritella_viscosa]	no GO terms	1	1	1	133.79	1235	0	0	0	0	30374	0	0	0	0	0	0	0
BMN03637	NP_001093269.1	KWMTBOMO03303	scolexin_precursor_[Bombyx_mori]	F:serine-type endopeptidase activity;P:proteolysis;	1	1	1	30.826	283	0	0	0	365120	0	0	0	252580	0	0	0	0
	P_KWMTBOMO04043	KWMTBOMO04043	septin_and_tuftelin_interacting_protein_[Bombyx_mori]	no GO terms	1	1	1	14.897	132	0	0	0	0	0	0	0	0	0	0	0	0
BMN04189	XP_028041479.1	KWMTBOMO03901	serine_protease_inhibitor_10_precursor_[Bombyx_mori]	C:extracellular space;	3	3	3	57.75	513	0	0	0	0	0	0	0	0	96743	0	530520	1520500
BMN01369	XP_028041684.1	KWMTBOMO01262	sex-specific_storage-protein_2_precursor_[Bombyx_mori]	no GO terms	3	3	3	87.26	728	0	0	0	0	0	0	227480	0	0	0	0	0
BMN09586	CAB3237198.1	KWMTBOMO08930	S-formylglutathione_hydrolase_[Papilio_machaon]	F:S-formylglutathione hydrolase activity;P:formaldehyde catabolic process;	3	3	3	31.812	287	0	0	0	0	0	0	0	990840	0	0	0	0
BMN03336	XP_037867041.1	KWMTBOMO03071	small_heat_shock_protein_[Spodoptera_litura]	no GO terms	2	2	2	26.543	241	0	0	0	0	306750	0	0	1408500	0	133060	119370	113440
BMN10817	NP_001037458.1	KWMTBOMO10093	trehalase_precursor_[Bombyx_mori]	F:catalytic activity;F:alpha,alpha-trehalase activity;P:trehalose metabolic process;	7;1	7;1	7;1	66.527	579	0	0	0	570180	5673700	0	0	0	0	0	1438000	0
BMN10262	XP_021205514.2	KWMTBOMO16414	vitellin-degrading_protease_precursor_[Bombyx_mori]	F:serine-type endopeptidase activity;P:proteolysis;	5	5	5	27.29	252	0	0	0	0	0	0	0	12986000	512390	0	0	0

## Sheet: Spot 1
Spot1. proteins identified in spot 1.
Protein ID	Silkbase ID	Seq. Description	GO Names list	Mol. weight [kDa]	Sequence length	iBAQ spot 1
BAB13481.1	KWMTBOMO03966	chitinase_precursor_[Bombyx_mori]	F:hydrolase activity, hydrolyzing O-glycosyl compounds;C:extracellular region;P:carbohydrate metabolic process;P:chitin metabolic process;F:chitin binding;	60.969	543	28913000
NP_001108407.1	KWMTBOMO04135	PREDICTED:_chitinase_isoform_X1_[Bombyx_mori]	F:hydrolase activity, hydrolyzing O-glycosyl compounds;F:chitinase activity;P:carbohydrate metabolic process;P:chitin catabolic process;F:chitin binding;	61.271	555	23321000
XP_004923234.1	KWMTBOMO05834	alpha-L-fucoside_fucohydrolase_[Spodoptera_litura]	F:alpha-L-fucosidase activity;P:carbohydrate metabolic process;P:fucose metabolic process;	55.387	477	13003000
XP_028035378.1	KWMTBOMO16456	integument_esterase_1_precursor_[Bombyx_mori]	no GO terms	63.296	561	8909200
P21828.1	KWMTBOMO08464	FIB-L_protein_[Bombyx_mori]	C:extracellular region;	27.669	262	1530300

## Sheet: Spot 2
Spot2. proteins identified in spot 2.
Protein ID	Silkbase ID	Seq. Description	GO Names list	Mol. weight [kDa]	Sequence length	iBAQ spot 2
BAB13481.1	KWMTBOMO03966	chitinase_precursor_[Bombyx_mori]	F:hydrolase activity, hydrolyzing O-glycosyl compounds;C:extracellular region;P:carbohydrate metabolic process;P:chitin metabolic process;F:chitin binding;	60.969	543	9991200
XP_028040809.1	KWMTBOMO02819	glucosidase_precursor_[Bombyx_mori]	F:hydrolase activity, hydrolyzing O-glycosyl compounds;P:carbohydrate metabolic process;	56.913	500	9402200
XP_012543999.1	KWMTBOMO05167	PREDICTED:_trypsin_delta/gamma-like_[Bombyx_mori]	F:serine-type endopeptidase activity;P:proteolysis;	27.921	267	8762800
NP_001091819.1	KWMTBOMO06899	putative_defense_protein_precursor_[Bombyx_mori]	no GO terms	18.482	171	3317600
XP_004927340.1	KWMTBOMO12335	putative_peptidase_[Bombyx_mori]	P:proteolysis;F:cysteine-type peptidase activity;	135.52	1245	2787300
QBB01857.1	KWMTBOMO10175	hypothetical_protein_FF38_04907_[Lucilia_cuprina]	no GO terms	41.821	376	2786700
XP_012550486.1	KWMTBOMO11902	PREDICTED:_low_molecular_30_kDa_lipoprotein_PBMHP-12_isoform_X1_[Bombyx_mori]	C:extracellular region;	30.154	264	1719200
NP_001108407.1	KWMTBOMO04135	PREDICTED:_chitinase_isoform_X1_[Bombyx_mori]	F:hydrolase activity, hydrolyzing O-glycosyl compounds;F:chitinase activity;P:carbohydrate metabolic process;P:chitin catabolic process;F:chitin binding;	61.271	555	1537100
XP_028035378.1	KWMTBOMO16456	integument_esterase_1_precursor_[Bombyx_mori]	no GO terms	63.296	561	1521400
XP_012548894.1	KWMTBOMO00333	PREDICTED:_neutral_endopeptidase_24.11_isoform_X2_[Bombyx_mori]	F:metalloendopeptidase activity;P:proteolysis;	49.87	439	986850

## Sheet: Spot 3
Spot 3. proteins identified in spot 3.
Protein ID	Silkbase ID	Seq. Description	GO Names list	Mol. weight [kDa]	Sequence length	iBAQ spot 3
XP_028029741.1	KWMTBOMO08714	PREDICTED:_chymotrypsin-2-like_[Amyelois_transitella]	F:serine-type endopeptidase activity;P:proteolysis;	25.111	232	2557900000
XP_028037958.1	KWMTBOMO07501	PREDICTED:_chitooligosaccharidolytic_beta-N-acetylglucosaminidase_isoform_X1_[Bombyx_mori]	F:hydrolase activity, hydrolyzing O-glycosyl compounds;F:beta-N-acetylhexosaminidase activity;P:carbohydrate metabolic process;	68.461	595	100910000
XP_004922444.1	KWMTBOMO11651	hexosaminidase_[Danaus_plexippus]	F:hydrolase activity, hydrolyzing O-glycosyl compounds;F:beta-N-acetylhexosaminidase activity;P:carbohydrate metabolic process;	59.801	523	31153000
XP_028040809.1	KWMTBOMO02819	glucosidase_precursor_[Bombyx_mori]	F:hydrolase activity, hydrolyzing O-glycosyl compounds;P:carbohydrate metabolic process;	56.913	500	28179000
XP_004925073.2	KWMTBOMO12774	PREDICTED:_uncharacterized_family_31_glucosidase_KIAA1161_[Bombyx_mori]	F:hydrolase activity, hydrolyzing O-glycosyl compounds;P:carbohydrate metabolic process;	70.63	619	19950000
NP_001037534.1	KWMTBOMO09804	phenoloxidase_subunit_2_precursor_[Bombyx_mori]	F:oxidoreductase activity;	80.118	693	19048000
XP_021204542.1	KWMTBOMO13236	antitrypsin_isoform_2_[Bombyx_mori]	C:extracellular space;	39.357	356	12490000
XP_004927529.1	KWMTBOMO14179	Brain-specific_homeobox_protein_[Papilio_xuthus]	F:protein binding;	56.221	496	12451000
XP_012547703.1	KWMTBOMO08957	PREDICTED:_serine_protease_inhibitor_6_isoform_X1_[Bombyx_mori]	C:extracellular space;	46.42	413	11119000
AAK52495.1	KWMTBOMO11319	AF361483_1_chymotrypsin_inhibitor_CI-8A_[Bombyx_mori]	C:extracellular space;	43.957	395	6464200
XP_012548212.2	KWMTBOMO09393	prophenoloxidase-1_[Bombyx_mori]	F:oxidoreductase activity;	79.308	685	5743000
XP_012550486.1	KWMTBOMO11902	PREDICTED:_low_molecular_30_kDa_lipoprotein_PBMHP-12_isoform_X1_[Bombyx_mori]	C:extracellular region;	30.154	264	4631500
XP_004925970.2	KWMTBOMO10720	PREDICTED:_chymotrypsin-2-like_[Bombyx_mori]	F:serine-type endopeptidase activity;P:proteolysis;	31.068	285	4400600
BAB13481.1	KWMTBOMO03966	chitinase_precursor_[Bombyx_mori]	F:hydrolase activity, hydrolyzing O-glycosyl compounds;C:extracellular region;P:carbohydrate metabolic process;P:chitin metabolic process;F:chitin binding;	60.969	543	3099300
NP_001037083.1	KWMTBOMO09355	thiol_peroxiredoxin_[Bombyx_mori]	F:antioxidant activity;F:oxidoreductase activity;P:cell redox homeostasis;F:peroxiredoxin activity;P:oxidation-reduction process;	21.916	195	2813200
NP_001128675.1	KWMTBOMO03608	37-kDa_protease_precursor_[Bombyx_mori]	F:serine-type endopeptidase activity;P:proteolysis;	30.367	275	2224400
XP_012550106.1	KWMTBOMO05338	PREDICTED:_ecdysteroid-inducible_angiotensin-converting_enzyme-related_gene_product_isoform_X4_[Bombyx_mori]	P:proteolysis;F:metallopeptidase activity;F:peptidyl-dipeptidase activity;C:membrane;	74.783	648	2114300
NP_001108407.1	KWMTBOMO04135	PREDICTED:_chitinase_isoform_X1_[Bombyx_mori]	F:hydrolase activity, hydrolyzing O-glycosyl compounds;F:chitinase activity;P:carbohydrate metabolic process;P:chitin catabolic process;F:chitin binding;	61.271	555	2007500
NP_001091819.1	KWMTBOMO06899	putative_defense_protein_precursor_[Bombyx_mori]	no GO terms	18.482	171	1870600
P21828.1	KWMTBOMO08464	FIB-L_protein_[Bombyx_mori]	C:extracellular region;	27.669	262	1593900
XP_004927340.1	KWMTBOMO12335	putative_peptidase_[Bombyx_mori]	P:proteolysis;F:cysteine-type peptidase activity;	135.52	1245	1562700
AWK60412.1	KWMTBOMO02525	PREDICTED:_prolyl_endopeptidase_isoform_X1_[Papilio_xuthus]	F:serine-type endopeptidase activity;P:proteolysis;F:serine-type peptidase activity;F:serine-type exopeptidase activity;	83.716	740	1552400
XP_012545582.2	KWMTBOMO10302	PREDICTED:_uncharacterized_protein_LOC105841590_isoform_X1_[Bombyx_mori]	F:nucleic acid binding;F:DNA binding;	110.63	961	1492800
NP_001036933.1	KWMTBOMO01398	molting_fluid_carboxypeptidase_A_precursor_[Bombyx_mori]	F:carboxypeptidase activity;F:metallocarboxypeptidase activity;P:proteolysis;F:zinc ion binding;	53.979	479	1313600
NP_001037335.1	KWMTBOMO09392	pro-phenol_oxidase_[Bombyx_mandarina]	F:oxidoreductase activity;	78.72	685	1250500
XP_028032162.1	KWMTBOMO00238	imaginal_disk_growth_factor_[Bombyx_mori]	P:carbohydrate metabolic process;F:chitin binding;	48.163	434	1179900
XP_028038759.1	KWMTBOMO08926	PREDICTED:_serine_protease_inhibitor_2_isoform_X1_[Bombyx_mori]	C:extracellular space;	44.442	400	1104300

## Sheet: Spot 4
Spot 4. proteins identified in spot 4.
Protein ID	Silkbase ID	Seq. Description	GO Names list	Mol. weight [kDa]	Sequence length	iBAQ spot 4
XP_004925970.2	KWMTBOMO10720	PREDICTED:_chymotrypsin-2-like_[Bombyx_mori]	F:serine-type endopeptidase activity;P:proteolysis;	31.068	285	62519000
XP_028029741.1	KWMTBOMO08714	PREDICTED:_chymotrypsin-2-like_[Amyelois_transitella]	F:serine-type endopeptidase activity;P:proteolysis;	25.111	232	50347000
XP_012547703.1	KWMTBOMO08957	PREDICTED:_serine_protease_inhibitor_6_isoform_X1_[Bombyx_mori]	C:extracellular space;	46.42	413	41038000
XP_028040809.1	KWMTBOMO02819	glucosidase_precursor_[Bombyx_mori]	F:hydrolase activity, hydrolyzing O-glycosyl compounds;P:carbohydrate metabolic process;	56.913	500	21598000
XP_004925073.2	KWMTBOMO12774	PREDICTED:_uncharacterized_family_31_glucosidase_KIAA1161_[Bombyx_mori]	F:hydrolase activity, hydrolyzing O-glycosyl compounds;P:carbohydrate metabolic process;	70.63	619	14820000
AAK52495.1	KWMTBOMO11319	AF361483_1_chymotrypsin_inhibitor_CI-8A_[Bombyx_mori]	C:extracellular space;	43.957	395	12040000
XP_028037958.1	KWMTBOMO07501	PREDICTED:_chitooligosaccharidolytic_beta-N-acetylglucosaminidase_isoform_X1_[Bombyx_mori]	F:hydrolase activity, hydrolyzing O-glycosyl compounds;F:beta-N-acetylhexosaminidase activity;P:carbohydrate metabolic process;	68.461	595	7341200
XP_028038759.1	KWMTBOMO08926	PREDICTED:_serine_protease_inhibitor_2_isoform_X1_[Bombyx_mori]	C:extracellular space;	44.442	400	6182500
XP_021204542.1	KWMTBOMO13236	antitrypsin_isoform_2_[Bombyx_mori]	C:extracellular space;	39.357	356	3017700
XP_004922444.1	KWMTBOMO11651	hexosaminidase_[Danaus_plexippus]	F:hydrolase activity, hydrolyzing O-glycosyl compounds;F:beta-N-acetylhexosaminidase activity;P:carbohydrate metabolic process;	59.801	523	2942600
ACQ82817.2	KWMTBOMO14570	hemolin_[Bombyx_mori]	no GO terms	44.849	410	1983400
NP_001128675.1	KWMTBOMO03608	37-kDa_protease_precursor_[Bombyx_mori]	F:serine-type endopeptidase activity;P:proteolysis;	30.367	275	1817100
XP_012552062.2	KWMTBOMO16248	PREDICTED:_trichohyalin-like_[Bombyx_mori]	no GO terms	37.097	306	1521100
P21828.1	KWMTBOMO08464	FIB-L_protein_[Bombyx_mori]	C:extracellular region;	27.669	262	1373000

## Sheet: Spot 5
Spot 5. proteins identified in spot 5.
Protein ID	Silkbase ID	Seq. Description	GO Names list	Mol. weight [kDa]	Sequence length	iBAQ spot 5
XP_028034984.1	KWMTBOMO14032	hypothetical_protein_KGM_02677_[Danaus_plexippus]	F:serine-type endopeptidase activity;P:proteolysis;	188.16	1818	219570000
XP_012547703.1	KWMTBOMO08957	PREDICTED:_serine_protease_inhibitor_6_isoform_X1_[Bombyx_mori]	C:extracellular space;	46.42	413	90322000
AAK52495.1	KWMTBOMO11319	AF361483_1_chymotrypsin_inhibitor_CI-8A_[Bombyx_mori]	C:extracellular space;	43.957	395	80838000
XP_004925073.2	KWMTBOMO12774	PREDICTED:_uncharacterized_family_31_glucosidase_KIAA1161_[Bombyx_mori]	F:hydrolase activity, hydrolyzing O-glycosyl compounds;P:carbohydrate metabolic process;	70.63	619	53235000
XP_021204542.1	KWMTBOMO13236	antitrypsin_isoform_2_[Bombyx_mori]	C:extracellular space;	39.357	356	34324000
XP_028040809.1	KWMTBOMO02819	glucosidase_precursor_[Bombyx_mori]	F:hydrolase activity, hydrolyzing O-glycosyl compounds;P:carbohydrate metabolic process;	56.913	500	27308000
XP_028029741.1	KWMTBOMO08714	PREDICTED:_chymotrypsin-2-like_[Amyelois_transitella]	F:serine-type endopeptidase activity;P:proteolysis;	25.111	232	13046000
XP_028037958.1	KWMTBOMO07501	PREDICTED:_chitooligosaccharidolytic_beta-N-acetylglucosaminidase_isoform_X1_[Bombyx_mori]	F:hydrolase activity, hydrolyzing O-glycosyl compounds;F:beta-N-acetylhexosaminidase activity;P:carbohydrate metabolic process;	68.461	595	12795000
XP_012549697.1	KWMTBOMO03490	PREDICTED:_immunoglobulin_superfamily_DCC_subclass_member_3-like_isoform_X1_[Bombyx_mori]	F:protein binding;	112.21	1010	6459800
NP_001037458.1	KWMTBOMO10093	trehalase_precursor_[Bombyx_mori]	F:catalytic activity;F:alpha,alpha-trehalase activity;P:trehalose metabolic process;	66.527	579	5673700
NP_001116812.1	KWMTBOMO11859	tubulointerstitial_nephritis_antigen_precursor_[Bombyx_mori]	P:proteolysis;F:cysteine-type peptidase activity;	45.611	404	4262700
XP_028038759.1	KWMTBOMO08926	PREDICTED:_serine_protease_inhibitor_2_isoform_X1_[Bombyx_mori]	C:extracellular space;	44.442	400	2319000
NP_001091819.1	KWMTBOMO06899	putative_defense_protein_precursor_[Bombyx_mori]	no GO terms	18.482	171	2303100
NP_001128675.1	KWMTBOMO03608	37-kDa_protease_precursor_[Bombyx_mori]	F:serine-type endopeptidase activity;P:proteolysis;	30.367	275	2101100
XP_004922444.1	KWMTBOMO11651	hexosaminidase_[Danaus_plexippus]	F:hydrolase activity, hydrolyzing O-glycosyl compounds;F:beta-N-acetylhexosaminidase activity;P:carbohydrate metabolic process;	59.801	523	1820600
XP_012550486.1	KWMTBOMO11902	PREDICTED:_low_molecular_30_kDa_lipoprotein_PBMHP-12_isoform_X1_[Bombyx_mori]	C:extracellular region;	30.154	264	1758800
XP_022178214.1	KWMTBOMO09900	PREDICTED:_phosphatidylethanolamine_binding_protein_isoform_X1_[Bombyx_mori]	no GO terms	49.861	446	1676700
XP_004926522.1	KWMTBOMO13283	PREDICTED:_dipeptidyl_peptidase_3_isoform_X1_[Papilio_machaon]	C:cytoplasm;P:proteolysis;F:dipeptidyl-peptidase activity;	81.17	721	1562100
XP_004925868.1	KWMTBOMO10276	PREDICTED:_RAD50-interacting_protein_1_[Amyelois_transitella]	C:endoplasmic reticulum;P:Golgi vesicle transport;	94.635	832	1503500
PCG79964.1	KWMTBOMO08263	PREDICTED:_mucin-2-like_isoform_X1_[Plutella_xylostella]	no GO terms	453.83	4261	1299300
KPJ11799.1	KWMTBOMO12648	Retrotransposable_element_Tf2_155_kDa_protein_type_1_[Papilio_machaon]	no GO terms	112.49	970	1118100

## Sheet: Spot 6
Spot 6. proteins identified in spot 6.
Protein ID	Silkbase ID	Seq. Description	GO Names list	Mol. weight [kDa]	Sequence length	iBAQ spot 6
XP_028037958.1	KWMTBOMO07501	PREDICTED:_chitooligosaccharidolytic_beta-N-acetylglucosaminidase_isoform_X1_[Bombyx_mori]	F:hydrolase activity, hydrolyzing O-glycosyl compounds;F:beta-N-acetylhexosaminidase activity;P:carbohydrate metabolic process;	68.461	595	98977000
XP_028029741.1	KWMTBOMO08714	PREDICTED:_chymotrypsin-2-like_[Amyelois_transitella]	F:serine-type endopeptidase activity;P:proteolysis;	25.111	232	79334000
XP_004925073.2	KWMTBOMO12774	PREDICTED:_uncharacterized_family_31_glucosidase_KIAA1161_[Bombyx_mori]	F:hydrolase activity, hydrolyzing O-glycosyl compounds;P:carbohydrate metabolic process;	70.63	619	69381000
XP_021204542.1	KWMTBOMO13236	antitrypsin_isoform_2_[Bombyx_mori]	C:extracellular space;	39.357	356	54185000
XP_028034984.1	KWMTBOMO14032	hypothetical_protein_KGM_02677_[Danaus_plexippus]	F:serine-type endopeptidase activity;P:proteolysis;	188.16	1818	50932000
AAK52495.1	KWMTBOMO11319	AF361483_1_chymotrypsin_inhibitor_CI-8A_[Bombyx_mori]	C:extracellular space;	43.957	395	46304000
XP_028040809.1	KWMTBOMO02819	glucosidase_precursor_[Bombyx_mori]	F:hydrolase activity, hydrolyzing O-glycosyl compounds;P:carbohydrate metabolic process;	56.913	500	32640000
XP_004922444.1	KWMTBOMO11651	hexosaminidase_[Danaus_plexippus]	F:hydrolase activity, hydrolyzing O-glycosyl compounds;F:beta-N-acetylhexosaminidase activity;P:carbohydrate metabolic process;	59.801	523	20184000
NP_001037534.1	KWMTBOMO09804	phenoloxidase_subunit_2_precursor_[Bombyx_mori]	F:oxidoreductase activity;	80.118	693	17256000
XP_012548212.2	KWMTBOMO09393	prophenoloxidase-1_[Bombyx_mori]	F:oxidoreductase activity;	79.308	685	12737000
XP_012547703.1	KWMTBOMO08957	PREDICTED:_serine_protease_inhibitor_6_isoform_X1_[Bombyx_mori]	C:extracellular space;	46.42	413	11113000
XP_012550486.1	KWMTBOMO11902	PREDICTED:_low_molecular_30_kDa_lipoprotein_PBMHP-12_isoform_X1_[Bombyx_mori]	C:extracellular region;	30.154	264	9127800
BAB13481.1	KWMTBOMO03966	chitinase_precursor_[Bombyx_mori]	F:hydrolase activity, hydrolyzing O-glycosyl compounds;C:extracellular region;P:carbohydrate metabolic process;P:chitin metabolic process;F:chitin binding;	60.969	543	5591200
NP_001268827.1	KWMTBOMO11892	low_molecular_mass_30_kDa_lipoprotein_21G1-like_precursor_[Bombyx_mori]	C:extracellular region;	27.823	238	4314300
XP_012549119.1	KWMTBOMO02701	PREDICTED:_juvenile_hormone_binding_protein_an-0147_isoform_X1_[Bombyx_mori]	no GO terms	28.453	249	4071300
NP_001091819.1	KWMTBOMO06899	putative_defense_protein_precursor_[Bombyx_mori]	no GO terms	18.482	171	2770800
NP_001037083.1	KWMTBOMO09355	thiol_peroxiredoxin_[Bombyx_mori]	F:antioxidant activity;F:oxidoreductase activity;P:cell redox homeostasis;F:peroxiredoxin activity;P:oxidation-reduction process;	21.916	195	2437300
AWK60412.1	KWMTBOMO02525	PREDICTED:_prolyl_endopeptidase_isoform_X1_[Papilio_xuthus]	F:serine-type endopeptidase activity;P:proteolysis;F:serine-type peptidase activity;F:serine-type exopeptidase activity;	83.716	740	2257100
XP_004933448.1	KWMTBOMO11380	PREDICTED:_fibroin_heavy_chain-like_[Bombyx_mori]	no GO terms	27.662	290	2094500
NP_001036933.1	KWMTBOMO01398	molting_fluid_carboxypeptidase_A_precursor_[Bombyx_mori]	F:carboxypeptidase activity;F:metallocarboxypeptidase activity;P:proteolysis;F:zinc ion binding;	53.979	479	1930800
XP_028026406.1	KWMTBOMO08184	carboxypeptidase_B-like_precursor_[Bombyx_mori]	F:carboxypeptidase activity;F:metallocarboxypeptidase activity;P:proteolysis;F:zinc ion binding;	48.175	428	1840400
XP_004930124.1	KWMTBOMO02828	carboxyl/choline_esterase_CCE006a_[Helicoverpa_armigera]	no GO terms	61.455	540	1745500
XP_021203479.1	KWMTBOMO10273	diapause_associated_protein_2_[Antheraea_pernyi]	F:protein binding;	29.403	262	1727500
XP_012550106.1	KWMTBOMO05338	PREDICTED:_ecdysteroid-inducible_angiotensin-converting_enzyme-related_gene_product_isoform_X4_[Bombyx_mori]	P:proteolysis;F:metallopeptidase activity;F:peptidyl-dipeptidase activity;C:membrane;	74.783	648	1633300
XP_012545582.2	KWMTBOMO10302	PREDICTED:_uncharacterized_protein_LOC105841590_isoform_X1_[Bombyx_mori]	F:nucleic acid binding;F:DNA binding;	110.63	961	1569500
XP_012550498.1	KWMTBOMO11906	PREDICTED:_low_molecular_30_kDa_lipoprotein_PBMHPC-19_isoform_X1_[Bombyx_mori]	C:extracellular region;	29.414	256	1486600
NP_001037335.1	KWMTBOMO09392	pro-phenol_oxidase_[Bombyx_mandarina]	F:oxidoreductase activity;	78.72	685	1367100
NP_001108407.1	KWMTBOMO04135	PREDICTED:_chitinase_isoform_X1_[Bombyx_mori]	F:hydrolase activity, hydrolyzing O-glycosyl compounds;F:chitinase activity;P:carbohydrate metabolic process;P:chitin catabolic process;F:chitin binding;	61.271	555	1240600
NP_001116812.1	KWMTBOMO11859	tubulointerstitial_nephritis_antigen_precursor_[Bombyx_mori]	P:proteolysis;F:cysteine-type peptidase activity;	45.611	404	1144000
XP_004930880.1	KWMTBOMO02256	PREDICTED:_maltase_A1-like_[Amyelois_transitella]	F:catalytic activity;P:carbohydrate metabolic process;	66.102	579	1089200

## Sheet: Spot 7
Spot 7. proteins identified in spot 7.
Protein ID	Silkbase ID	Seq. Description	GO Names list	Mol. weight [kDa]	Sequence length	iBAQ spot 7
NP_001268827.1	KWMTBOMO11892	low_molecular_mass_30_kDa_lipoprotein_21G1-like_precursor_[Bombyx_mori]	C:extracellular region;	27.823	238	45903000
XP_021204542.1	KWMTBOMO13236	antitrypsin_isoform_2_[Bombyx_mori]	C:extracellular space;	39.357	356	43844000
XP_028037958.1	KWMTBOMO07501	PREDICTED:_chitooligosaccharidolytic_beta-N-acetylglucosaminidase_isoform_X1_[Bombyx_mori]	F:hydrolase activity, hydrolyzing O-glycosyl compounds;F:beta-N-acetylhexosaminidase activity;P:carbohydrate metabolic process;	68.461	595	22758000
NP_001036987.1	KWMTBOMO07938	juvenile_hormone_binding_protein_brP-2095_precursor_[Bombyx_mori]	no GO terms	27.9	249	10535000
XP_012550486.1	KWMTBOMO11902	PREDICTED:_low_molecular_30_kDa_lipoprotein_PBMHP-12_isoform_X1_[Bombyx_mori]	C:extracellular region;	30.154	264	7816500
XP_012549119.1	KWMTBOMO02701	PREDICTED:_juvenile_hormone_binding_protein_an-0147_isoform_X1_[Bombyx_mori]	no GO terms	28.453	249	7694000
AAK52495.1	KWMTBOMO11319	AF361483_1_chymotrypsin_inhibitor_CI-8A_[Bombyx_mori]	C:extracellular space;	43.957	395	5889700
XP_028029741.1	KWMTBOMO08714	PREDICTED:_chymotrypsin-2-like_[Amyelois_transitella]	F:serine-type endopeptidase activity;P:proteolysis;	25.111	232	4962400
NP_001037083.1	KWMTBOMO09355	thiol_peroxiredoxin_[Bombyx_mori]	F:antioxidant activity;F:oxidoreductase activity;P:cell redox homeostasis;F:peroxiredoxin activity;P:oxidation-reduction process;	21.916	195	4362000
XP_004922444.1	KWMTBOMO11651	hexosaminidase_[Danaus_plexippus]	F:hydrolase activity, hydrolyzing O-glycosyl compounds;F:beta-N-acetylhexosaminidase activity;P:carbohydrate metabolic process;	59.801	523	3809300
BAB13481.1	KWMTBOMO03966	chitinase_precursor_[Bombyx_mori]	F:hydrolase activity, hydrolyzing O-glycosyl compounds;C:extracellular region;P:carbohydrate metabolic process;P:chitin metabolic process;F:chitin binding;	60.969	543	3628700
XP_028040809.1	KWMTBOMO02819	glucosidase_precursor_[Bombyx_mori]	F:hydrolase activity, hydrolyzing O-glycosyl compounds;P:carbohydrate metabolic process;	56.913	500	3488600
NP_001037534.1	KWMTBOMO09804	phenoloxidase_subunit_2_precursor_[Bombyx_mori]	F:oxidoreductase activity;	80.118	693	3473600
NP_001091819.1	KWMTBOMO06899	putative_defense_protein_precursor_[Bombyx_mori]	no GO terms	18.482	171	1756700
XP_012550539.1	KWMTBOMO11908	PREDICTED:_low_molecular_mass_30_kDa_lipoprotein_21G1_isoform_X1_[Bombyx_mori]	C:extracellular region;	30.242	263	1698400
XP_012548212.2	KWMTBOMO09393	prophenoloxidase-1_[Bombyx_mori]	F:oxidoreductase activity;	79.308	685	1647600
NP_001108407.1	KWMTBOMO04135	PREDICTED:_chitinase_isoform_X1_[Bombyx_mori]	F:hydrolase activity, hydrolyzing O-glycosyl compounds;F:chitinase activity;P:carbohydrate metabolic process;P:chitin catabolic process;F:chitin binding;	61.271	555	1629200
P21828.1	KWMTBOMO08464	FIB-L_protein_[Bombyx_mori]	C:extracellular region;	27.669	262	1464700
XP_028034984.1	KWMTBOMO14032	hypothetical_protein_KGM_02677_[Danaus_plexippus]	F:serine-type endopeptidase activity;P:proteolysis;	188.16	1818	1381800
XP_021203479.1	KWMTBOMO10273	diapause_associated_protein_2_[Antheraea_pernyi]	F:protein binding;	29.403	262	1303600
PCG79231.1	KWMTBOMO05735	Chitinase-related_protein_1_[Operophtera_brumata]	F:hydrolase activity, hydrolyzing O-glycosyl compounds;C:extracellular region;P:carbohydrate metabolic process;P:chitin metabolic process;F:chitin binding;	318.58	2863	1166400

## Sheet: Spot 8
Spot 8. proteins identified in spot 8.
Protein ID	Silkbase ID	Seq. Description	GO Names list	Mol. weight [kDa]	Sequence length	iBAQ spot 8
XP_028029741.1	KWMTBOMO08714	PREDICTED:_chymotrypsin-2-like_[Amyelois_transitella]	F:serine-type endopeptidase activity;P:proteolysis;	25.111	232	188980000
NP_001036987.1	KWMTBOMO07938	juvenile_hormone_binding_protein_brP-2095_precursor_[Bombyx_mori]	no GO terms	27.9	249	115770000
XP_004930780.1	KWMTBOMO14137	AF117598_1_unknown_[Manduca_sexta]	no GO terms	16.046	144	85411000
XP_028037958.1	KWMTBOMO07501	PREDICTED:_chitooligosaccharidolytic_beta-N-acetylglucosaminidase_isoform_X1_[Bombyx_mori]	F:hydrolase activity, hydrolyzing O-glycosyl compounds;F:beta-N-acetylhexosaminidase activity;P:carbohydrate metabolic process;	68.461	595	38739000
ACQ82817.2	KWMTBOMO14570	hemolin_[Bombyx_mori]	no GO terms	44.849	410	16214000
XP_028038759.1	KWMTBOMO08926	PREDICTED:_serine_protease_inhibitor_2_isoform_X1_[Bombyx_mori]	C:extracellular space;	44.442	400	16089000
XP_004922444.1	KWMTBOMO11651	hexosaminidase_[Danaus_plexippus]	F:hydrolase activity, hydrolyzing O-glycosyl compounds;F:beta-N-acetylhexosaminidase activity;P:carbohydrate metabolic process;	59.801	523	14201000
NP_001037317.1	KWMTBOMO16414	vitellin-degrading_protease_precursor_[Bombyx_mori]	F:serine-type endopeptidase activity;P:proteolysis;	27.29	252	12986000
NP_001121191.1	KWMTBOMO08294	integument_esterase_2_precursor_[Bombyx_mori]	no GO terms	64.365	571	4925500
BAB13481.1	KWMTBOMO03966	chitinase_precursor_[Bombyx_mori]	F:hydrolase activity, hydrolyzing O-glycosyl compounds;C:extracellular region;P:carbohydrate metabolic process;P:chitin metabolic process;F:chitin binding;	60.969	543	4088000
NP_001108407.1	KWMTBOMO04135	PREDICTED:_chitinase_isoform_X1_[Bombyx_mori]	F:hydrolase activity, hydrolyzing O-glycosyl compounds;F:chitinase activity;P:carbohydrate metabolic process;P:chitin catabolic process;F:chitin binding;	61.271	555	3523000
PCG79231.1	KWMTBOMO05735	Chitinase-related_protein_1_[Operophtera_brumata]	F:hydrolase activity, hydrolyzing O-glycosyl compounds;C:extracellular region;P:carbohydrate metabolic process;P:chitin metabolic process;F:chitin binding;	318.58	2863	2793900
NP_001037486.1	KWMTBOMO11909	low_molecular_30_kDa_lipoprotein_PBMHP-6_precursor_[Bombyx_mori]	C:extracellular region;	29.734	256	1851500
XP_004927340.1	KWMTBOMO12335	putative_peptidase_[Bombyx_mori]	P:proteolysis;F:cysteine-type peptidase activity;	135.52	1245	1624700
XP_012550486.1	KWMTBOMO11902	PREDICTED:_low_molecular_30_kDa_lipoprotein_PBMHP-12_isoform_X1_[Bombyx_mori]	C:extracellular region;	30.154	264	1470500
XP_012549119.1	KWMTBOMO02701	PREDICTED:_juvenile_hormone_binding_protein_an-0147_isoform_X1_[Bombyx_mori]	no GO terms	28.453	249	1463900
NP_001037534.1	KWMTBOMO09804	phenoloxidase_subunit_2_precursor_[Bombyx_mori]	F:oxidoreductase activity;	80.118	693	1457800
NP_001040257.1	KWMTBOMO07103	cytosolic_malate_dehydrogenase_[Bombyx_mori]	F:catalytic activity;P:carbohydrate metabolic process;P:malate metabolic process;F:oxidoreductase activity;F:malate dehydrogenase activity;F:oxidoreductase activity, acting on the CH-OH group of donors, NAD or NADP as acceptor;P:carboxylic acid metabolic process;F:L-malate dehydrogenase activity;P:oxidation-reduction process	35.463	331	1423100
XP_028036256.1	KWMTBOMO03071	small_heat_shock_protein_[Spodoptera_litura]	no GO terms	26.543	241	1408500
XP_021204542.1	KWMTBOMO13236	antitrypsin_isoform_2_[Bombyx_mori]	C:extracellular space;	39.357	356	1218000
XP_028035378.1	KWMTBOMO16456	integument_esterase_1_precursor_[Bombyx_mori]	no GO terms	63.296	561	1137400
XP_012545582.2	KWMTBOMO10302	PREDICTED:_uncharacterized_protein_LOC105841590_isoform_X1_[Bombyx_mori]	F:nucleic acid binding;F:DNA binding;	110.63	961	1136100
XP_028029576.1	KWMTBOMO08642	heat_shock_protein_70-3_[Bombyx_mori]	no GO terms	72.745	655	1018600
XP_028034984.1	KWMTBOMO14032	hypothetical_protein_KGM_02677_[Danaus_plexippus]	F:serine-type endopeptidase activity;P:proteolysis;	188.16	1818	1004500
XP_028028072.1	KWMTBOMO15558	PREDICTED:_myrosinase_1-like_[Bombyx_mori]	F:hydrolase activity, hydrolyzing O-glycosyl compounds;P:carbohydrate metabolic process;	57.973	507	1003700
PCG79964.1	KWMTBOMO08263	PREDICTED:_mucin-2-like_isoform_X1_[Plutella_xylostella]	no GO terms	453.83	4261	1002700

## Sheet: Spot 9
Spot 9. proteins identified in spot 9.
Protein ID	Silkbase ID	Seq. Description	GO Names list	Mol. weight [kDa]	Sequence length	iBAQ spot 9
XP_004930780.1	KWMTBOMO14137	AF117598_1_unknown_[Manduca_sexta]	no GO terms	16.046	144	11683000
XP_028029741.1	KWMTBOMO08714	PREDICTED:_chymotrypsin-2-like_[Amyelois_transitella]	F:serine-type endopeptidase activity;P:proteolysis;	25.111	232	8890200
XP_004925459.1	KWMTBOMO13548	putative_membrane_protein_precursor_[Bombyx_mori]	no GO terms	23.487	218	5562400
XP_028037958.1	KWMTBOMO07501	PREDICTED:_chitooligosaccharidolytic_beta-N-acetylglucosaminidase_isoform_X1_[Bombyx_mori]	F:hydrolase activity, hydrolyzing O-glycosyl compounds;F:beta-N-acetylhexosaminidase activity;P:carbohydrate metabolic process;	68.461	595	3924100
ACQ82817.2	KWMTBOMO14570	hemolin_[Bombyx_mori]	no GO terms	44.849	410	3382700
XP_028038759.1	KWMTBOMO08926	PREDICTED:_serine_protease_inhibitor_2_isoform_X1_[Bombyx_mori]	C:extracellular space;	44.442	400	2131600
P21828.1	KWMTBOMO08464	FIB-L_protein_[Bombyx_mori]	C:extracellular region;	27.669	262	1189900

[truncated: 3 more sheets: Spot 10, Spot 11, Spot 12]
